# Supplementary material for: A system-view of Bordetella pertussis booster vaccine responses in adults primed with whole-cell versus acellular vaccine in infancy
Source: JCI Insight. 2021 Apr 8;6(7):e141023. doi: 10.1172/jci.insight.141023 (PMC8119213; doi:10.1172/jci.insight.141023)
Supplement: Supplemental data 1 [file jciinsight-6-141023-s088.xlsx]

## Sheet: Supplemental Data 1 
Supplemental Data 1 - Transcriptomic clusters and kinetic cluster groups
ENSEMBL ID	Gene name	Genes/cluster	Cluster	Cluster ID	Cluster group
ENSG00000250673.1	RP11-6L6.2	1574	MEturquoise	TrC01	1
ENSG00000171631.10	P2RY6	1574	MEturquoise	TrC01	1
ENSG00000111696.7	NT5DC3	1574	MEturquoise	TrC01	1
ENSG00000152518.5	ZFP36L2	1574	MEturquoise	TrC01	1
ENSG00000188483.6	IER5L	1574	MEturquoise	TrC01	1
ENSG00000158470.5	B4GALT5	1574	MEturquoise	TrC01	1
ENSG00000168763.11	CNNM3	1574	MEturquoise	TrC01	1
ENSG00000148154.5	UGCG	1574	MEturquoise	TrC01	1
ENSG00000123342.11	MMP19	1574	MEturquoise	TrC01	1
ENSG00000130810.15	PPAN	1574	MEturquoise	TrC01	1
ENSG00000077150.13	NFKB2	1574	MEturquoise	TrC01	1
ENSG00000090857.9	PDPR	1574	MEturquoise	TrC01	1
ENSG00000103274.6	NUBP1	1574	MEturquoise	TrC01	1
ENSG00000103121.4	CMC2	1574	MEturquoise	TrC01	1
ENSG00000102445.14	KIAA0226L	1574	MEturquoise	TrC01	1
ENSG00000059769.15	DNAJC25	1574	MEturquoise	TrC01	1
ENSG00000066697.10	MSANTD3	1574	MEturquoise	TrC01	1
ENSG00000113924.7	HGD	1574	MEturquoise	TrC01	1
ENSG00000128965.7	CHAC1	1574	MEturquoise	TrC01	1
ENSG00000152784.11	PRDM8	1574	MEturquoise	TrC01	1
ENSG00000134070.4	IRAK2	1574	MEturquoise	TrC01	1
ENSG00000114455.9	HHLA2	1574	MEturquoise	TrC01	1
ENSG00000162437.10	RAVER2	1574	MEturquoise	TrC01	1
ENSG00000121797.9	CCRL2	1574	MEturquoise	TrC01	1
ENSG00000130396.16	MLLT4	1574	MEturquoise	TrC01	1
ENSG00000204169.6	AGAP7	1574	MEturquoise	TrC01	1
ENSG00000171174.9	RBKS	1574	MEturquoise	TrC01	1
ENSG00000145632.10	PLK2	1574	MEturquoise	TrC01	1
ENSG00000173334.3	TRIB1	1574	MEturquoise	TrC01	1
ENSG00000172548.10	NIPAL4	1574	MEturquoise	TrC01	1
ENSG00000164659.10	KIAA1324L	1574	MEturquoise	TrC01	1
ENSG00000151376.12	ME3	1574	MEturquoise	TrC01	1
ENSG00000115902.6	SLC1A4	1574	MEturquoise	TrC01	1
ENSG00000189129.9	PLAC9	1574	MEturquoise	TrC01	1
ENSG00000188211.4	NCR3LG1	1574	MEturquoise	TrC01	1
ENSG00000269506.1	AC110792.1	1574	MEturquoise	TrC01	1
ENSG00000142156.10	COL6A1	1574	MEturquoise	TrC01	1
ENSG00000211843.1	TRAJ46	1574	MEturquoise	TrC01	1
ENSG00000050165.13	DKK3	1574	MEturquoise	TrC01	1
ENSG00000147457.9	CHMP7	1574	MEturquoise	TrC01	1
ENSG00000221946.3	FXYD7	1574	MEturquoise	TrC01	1
ENSG00000137947.7	GTF2B	1574	MEturquoise	TrC01	1
ENSG00000173258.8	ZNF483	1574	MEturquoise	TrC01	1
ENSG00000163684.7	RPP14	1574	MEturquoise	TrC01	1
ENSG00000130956.9	HABP4	1574	MEturquoise	TrC01	1
ENSG00000168175.10	MAPK1IP1L	1574	MEturquoise	TrC01	1
ENSG00000176641.6	RNF152	1574	MEturquoise	TrC01	1
ENSG00000163806.11	SPDYA	1574	MEturquoise	TrC01	1
ENSG00000132849.14	INADL	1574	MEturquoise	TrC01	1
ENSG00000163257.6	DCAF16	1574	MEturquoise	TrC01	1
ENSG00000150907.6	FOXO1	1574	MEturquoise	TrC01	1
ENSG00000163788.9	SNRK	1574	MEturquoise	TrC01	1
ENSG00000181467.2	RAP2B	1574	MEturquoise	TrC01	1
ENSG00000145391.9	SETD7	1574	MEturquoise	TrC01	1
ENSG00000214367.3	HAUS3	1574	MEturquoise	TrC01	1
ENSG00000173933.15	RBM4	1574	MEturquoise	TrC01	1
ENSG00000104660.13	LEPROTL1	1574	MEturquoise	TrC01	1
ENSG00000163492.9	CCDC141	1574	MEturquoise	TrC01	1
ENSG00000100104.8	SRRD	1574	MEturquoise	TrC01	1
ENSG00000163599.10	CTLA4	1574	MEturquoise	TrC01	1
ENSG00000074621.9	SLC24A1	1574	MEturquoise	TrC01	1
ENSG00000082438.11	COBLL1	1574	MEturquoise	TrC01	1
ENSG00000226104.1	AC011475.1	1574	MEturquoise	TrC01	1
ENSG00000143674.6	MLK4	1574	MEturquoise	TrC01	1
ENSG00000185043.6	CIB1	1574	MEturquoise	TrC01	1
ENSG00000106462.6	EZH2	1574	MEturquoise	TrC01	1
ENSG00000107719.8	PALD1	1574	MEturquoise	TrC01	1
ENSG00000211853.1	TRAJ36	1574	MEturquoise	TrC01	1
ENSG00000165714.6	LOH12CR1	1574	MEturquoise	TrC01	1
ENSG00000066923.13	STAG3	1574	MEturquoise	TrC01	1
ENSG00000134324.7	LPIN1	1574	MEturquoise	TrC01	1
ENSG00000138623.5	SEMA7A	1574	MEturquoise	TrC01	1
ENSG00000158321.11	AUTS2	1574	MEturquoise	TrC01	1
ENSG00000140743.3	CDR2	1574	MEturquoise	TrC01	1
ENSG00000165410.10	CFL2	1574	MEturquoise	TrC01	1
ENSG00000131876.12	SNRPA1	1574	MEturquoise	TrC01	1
ENSG00000122882.6	ECD	1574	MEturquoise	TrC01	1
ENSG00000244462.3	RBM12	1574	MEturquoise	TrC01	1
ENSG00000140044.8	JDP2	1574	MEturquoise	TrC01	1
ENSG00000100294.8	MCAT	1574	MEturquoise	TrC01	1
ENSG00000185112.4	FAM43A	1574	MEturquoise	TrC01	1
ENSG00000167874.6	TMEM88	1574	MEturquoise	TrC01	1
ENSG00000181074.3	OR52N4	1574	MEturquoise	TrC01	1
ENSG00000134909.14	ARHGAP32	1574	MEturquoise	TrC01	1
ENSG00000165424.6	ZCCHC24	1574	MEturquoise	TrC01	1
ENSG00000211842.1	TRAJ47	1574	MEturquoise	TrC01	1
ENSG00000214456.4	PLIN5	1574	MEturquoise	TrC01	1
ENSG00000102984.10	ZNF821	1574	MEturquoise	TrC01	1
ENSG00000158615.8	PPP1R15B	1574	MEturquoise	TrC01	1
ENSG00000140563.10	MCTP2	1574	MEturquoise	TrC01	1
ENSG00000101447.9	FAM83D	1574	MEturquoise	TrC01	1
ENSG00000203804.3	ADAMTSL4-AS1	1574	MEturquoise	TrC01	1
ENSG00000248469.1	RP11-826N14.2	1574	MEturquoise	TrC01	1
ENSG00000123836.10	PFKFB2	1574	MEturquoise	TrC01	1
ENSG00000104728.11	ARHGEF10	1574	MEturquoise	TrC01	1
ENSG00000132906.13	CASP9	1574	MEturquoise	TrC01	1
ENSG00000085741.8	WNT11	1574	MEturquoise	TrC01	1
ENSG00000214872.4	SMTNL1	1574	MEturquoise	TrC01	1
ENSG00000170832.8	USP32	1574	MEturquoise	TrC01	1
ENSG00000065923.5	SLC9A7	1574	MEturquoise	TrC01	1
ENSG00000114554.7	PLXNA1	1574	MEturquoise	TrC01	1
ENSG00000171813.10	PWWP2B	1574	MEturquoise	TrC01	1
ENSG00000099377.9	HSD3B7	1574	MEturquoise	TrC01	1
ENSG00000113369.4	ARRDC3	1574	MEturquoise	TrC01	1
ENSG00000135111.10	TBX3	1574	MEturquoise	TrC01	1
ENSG00000153395.5	LPCAT1	1574	MEturquoise	TrC01	1
ENSG00000134508.8	CABLES1	1574	MEturquoise	TrC01	1
ENSG00000166289.5	PLEKHF1	1574	MEturquoise	TrC01	1
ENSG00000020633.14	RUNX3	1574	MEturquoise	TrC01	1
ENSG00000177098.4	SCN4B	1574	MEturquoise	TrC01	1
ENSG00000117394.15	SLC2A1	1574	MEturquoise	TrC01	1
ENSG00000238083.3	LRRC37A2	1574	MEturquoise	TrC01	1
ENSG00000268085.1	AC051642.1	1574	MEturquoise	TrC01	1
ENSG00000169136.4	ATF5	1574	MEturquoise	TrC01	1
ENSG00000128512.15	DOCK4	1574	MEturquoise	TrC01	1
ENSG00000105976.10	MET	1574	MEturquoise	TrC01	1
ENSG00000181016.5	LSMEM1	1574	MEturquoise	TrC01	1
ENSG00000164776.5	PHKG1	1574	MEturquoise	TrC01	1
ENSG00000125740.9	FOSB	1574	MEturquoise	TrC01	1
ENSG00000157193.10	LRP8	1574	MEturquoise	TrC01	1
ENSG00000006432.11	MAP3K9	1574	MEturquoise	TrC01	1
ENSG00000213366.8	GSTM2	1574	MEturquoise	TrC01	1
ENSG00000060138.8	YBX3	1574	MEturquoise	TrC01	1
ENSG00000100628.7	ASB2	1574	MEturquoise	TrC01	1
ENSG00000084070.7	SMAP2	1574	MEturquoise	TrC01	1
ENSG00000171051.4	FPR1	1574	MEturquoise	TrC01	1
ENSG00000038945.10	MSR1	1574	MEturquoise	TrC01	1
ENSG00000112312.5	GMNN	1574	MEturquoise	TrC01	1
ENSG00000205047.3	FLJ00104	1574	MEturquoise	TrC01	1
ENSG00000117318.8	ID3	1574	MEturquoise	TrC01	1
ENSG00000151136.10	BTBD11	1574	MEturquoise	TrC01	1
ENSG00000103522.11	IL21R	1574	MEturquoise	TrC01	1
ENSG00000143797.7	MBOAT2	1574	MEturquoise	TrC01	1
ENSG00000258875.1	CTD-2547L24.3	1574	MEturquoise	TrC01	1
ENSG00000080546.9	SESN1	1574	MEturquoise	TrC01	1
ENSG00000181649.5	PHLDA2	1574	MEturquoise	TrC01	1
ENSG00000136720.6	HS6ST1	1574	MEturquoise	TrC01	1
ENSG00000258987.1	RP11-131H24.4	1574	MEturquoise	TrC01	1
ENSG00000123636.13	BAZ2B	1574	MEturquoise	TrC01	1
ENSG00000179979.7	CRIPAK	1574	MEturquoise	TrC01	1
ENSG00000162407.8	PPAP2B	1574	MEturquoise	TrC01	1
ENSG00000173926.5	MARCH3	1574	MEturquoise	TrC01	1
ENSG00000102302.7	FGD1	1574	MEturquoise	TrC01	1
ENSG00000100376.7	FAM118A	1574	MEturquoise	TrC01	1
ENSG00000134107.4	BHLHE40	1574	MEturquoise	TrC01	1
ENSG00000169641.9	LUZP1	1574	MEturquoise	TrC01	1
ENSG00000027869.7	SH2D2A	1574	MEturquoise	TrC01	1
ENSG00000116793.11	PHTF1	1574	MEturquoise	TrC01	1
ENSG00000131459.8	GFPT2	1574	MEturquoise	TrC01	1
ENSG00000267981.1	AP003041.2	1574	MEturquoise	TrC01	1
ENSG00000155324.5	GRAMD3	1574	MEturquoise	TrC01	1
ENSG00000139055.2	ERP27	1574	MEturquoise	TrC01	1
ENSG00000037897.12	METTL1	1574	MEturquoise	TrC01	1
ENSG00000120254.11	MTHFD1L	1574	MEturquoise	TrC01	1
ENSG00000123395.10	C12orf44	1574	MEturquoise	TrC01	1
ENSG00000211445.7	GPX3	1574	MEturquoise	TrC01	1
ENSG00000161381.9	PLXDC1	1574	MEturquoise	TrC01	1
ENSG00000089195.10	TRMT6	1574	MEturquoise	TrC01	1
ENSG00000115137.7	DNAJC27	1574	MEturquoise	TrC01	1
ENSG00000011295.11	TTC19	1574	MEturquoise	TrC01	1
ENSG00000110048.7	OSBP	1574	MEturquoise	TrC01	1
ENSG00000233927.4	RPS28	1574	MEturquoise	TrC01	1
ENSG00000232859.5	LYRM9	1574	MEturquoise	TrC01	1
ENSG00000143333.6	RGS16	1574	MEturquoise	TrC01	1
ENSG00000182585.5	EPGN	1574	MEturquoise	TrC01	1
ENSG00000107957.12	SH3PXD2A	1574	MEturquoise	TrC01	1
ENSG00000108960.3	MMD	1574	MEturquoise	TrC01	1
ENSG00000133169.5	BEX1	1574	MEturquoise	TrC01	1
ENSG00000166825.9	ANPEP	1574	MEturquoise	TrC01	1
ENSG00000078596.6	ITM2A	1574	MEturquoise	TrC01	1
ENSG00000138434.12	SSFA2	1574	MEturquoise	TrC01	1
ENSG00000115339.9	GALNT3	1574	MEturquoise	TrC01	1
ENSG00000139675.10	HNRNPA1L2	1574	MEturquoise	TrC01	1
ENSG00000244274.3	DBNDD2	1574	MEturquoise	TrC01	1
ENSG00000131015.4	ULBP2	1574	MEturquoise	TrC01	1
ENSG00000167769.4	ACER1	1574	MEturquoise	TrC01	1
ENSG00000164169.8	PRMT10	1574	MEturquoise	TrC01	1
ENSG00000188056.7	TREML4	1574	MEturquoise	TrC01	1
ENSG00000137267.5	TUBB2A	1574	MEturquoise	TrC01	1
ENSG00000130338.8	TULP4	1574	MEturquoise	TrC01	1
ENSG00000105643.5	ARRDC2	1574	MEturquoise	TrC01	1
ENSG00000105699.12	LSR	1574	MEturquoise	TrC01	1
ENSG00000269165.1	AC069547.1	1574	MEturquoise	TrC01	1
ENSG00000204103.2	MAFB	1574	MEturquoise	TrC01	1
ENSG00000268265.1	AP000304.1	1574	MEturquoise	TrC01	1
ENSG00000172893.11	DHCR7	1574	MEturquoise	TrC01	1
ENSG00000133065.6	SLC41A1	1574	MEturquoise	TrC01	1
ENSG00000119138.3	KLF9	1574	MEturquoise	TrC01	1
ENSG00000205710.3	C17orf107	1574	MEturquoise	TrC01	1
ENSG00000262180.1	OCLM	1574	MEturquoise	TrC01	1
ENSG00000213523.5	SRA1	1574	MEturquoise	TrC01	1
ENSG00000149554.8	CHEK1	1574	MEturquoise	TrC01	1
ENSG00000162402.8	USP24	1574	MEturquoise	TrC01	1
ENSG00000154124.4	FAM105B	1574	MEturquoise	TrC01	1
ENSG00000146834.9	MEPCE	1574	MEturquoise	TrC01	1
ENSG00000129083.8	COPB1	1574	MEturquoise	TrC01	1
ENSG00000206503.7	HLA-A	1574	MEturquoise	TrC01	1
ENSG00000113520.6	IL4	1574	MEturquoise	TrC01	1
ENSG00000018280.12	SLC11A1	1574	MEturquoise	TrC01	1
ENSG00000256060.2	TRAPPC2P1	1574	MEturquoise	TrC01	1
ENSG00000109519.8	GRPEL1	1574	MEturquoise	TrC01	1
ENSG00000106829.14	TLE4	1574	MEturquoise	TrC01	1
ENSG00000146535.9	GNA12	1574	MEturquoise	TrC01	1
ENSG00000197063.6	MAFG	1574	MEturquoise	TrC01	1
ENSG00000172409.5	CLP1	1574	MEturquoise	TrC01	1
ENSG00000176624.9	MEX3C	1574	MEturquoise	TrC01	1
ENSG00000205189.7	ZBTB10	1574	MEturquoise	TrC01	1
ENSG00000163041.5	H3F3A	1574	MEturquoise	TrC01	1
ENSG00000168490.9	PHYHIP	1574	MEturquoise	TrC01	1
ENSG00000063587.12	ZNF275	1574	MEturquoise	TrC01	1
ENSG00000078269.9	SYNJ2	1574	MEturquoise	TrC01	1
ENSG00000173875.9	ZNF791	1574	MEturquoise	TrC01	1
ENSG00000116984.8	MTR	1574	MEturquoise	TrC01	1
ENSG00000127337.2	YEATS4	1574	MEturquoise	TrC01	1
ENSG00000023608.4	SNAPC1	1574	MEturquoise	TrC01	1
ENSG00000171453.13	POLR1C	1574	MEturquoise	TrC01	1
ENSG00000118971.3	CCND2	1574	MEturquoise	TrC01	1
ENSG00000171729.9	TMEM51	1574	MEturquoise	TrC01	1
ENSG00000070366.9	SMG6	1574	MEturquoise	TrC01	1
ENSG00000154274.10	C4orf19	1574	MEturquoise	TrC01	1
ENSG00000131470.10	PSMC3IP	1574	MEturquoise	TrC01	1
ENSG00000158747.9	NBL1	1574	MEturquoise	TrC01	1
ENSG00000119714.6	GPR68	1574	MEturquoise	TrC01	1
ENSG00000078081.3	LAMP3	1574	MEturquoise	TrC01	1
ENSG00000197208.5	SLC22A4	1574	MEturquoise	TrC01	1
ENSG00000114315.3	HES1	1574	MEturquoise	TrC01	1
ENSG00000118985.10	ELL2	1574	MEturquoise	TrC01	1
ENSG00000096080.7	MRPS18A	1574	MEturquoise	TrC01	1
ENSG00000186642.11	PDE2A	1574	MEturquoise	TrC01	1
ENSG00000013725.10	CD6	1574	MEturquoise	TrC01	1
ENSG00000131323.10	TRAF3	1574	MEturquoise	TrC01	1
ENSG00000171236.9	LRG1	1574	MEturquoise	TrC01	1
ENSG00000135048.9	TMEM2	1574	MEturquoise	TrC01	1
ENSG00000076382.12	SPAG5	1574	MEturquoise	TrC01	1
ENSG00000181894.10	ZNF329	1574	MEturquoise	TrC01	1
ENSG00000140030.4	GPR65	1574	MEturquoise	TrC01	1
ENSG00000189051.5	RNF222	1574	MEturquoise	TrC01	1
ENSG00000178607.11	ERN1	1574	MEturquoise	TrC01	1
ENSG00000162510.5	MATN1	1574	MEturquoise	TrC01	1
ENSG00000140443.9	IGF1R	1574	MEturquoise	TrC01	1
ENSG00000106993.7	CDC37L1	1574	MEturquoise	TrC01	1
ENSG00000115896.11	PLCL1	1574	MEturquoise	TrC01	1
ENSG00000101230.5	ISM1	1574	MEturquoise	TrC01	1
ENSG00000148572.10	NRBF2	1574	MEturquoise	TrC01	1
ENSG00000196440.7	ARMCX4	1574	MEturquoise	TrC01	1
ENSG00000059804.11	SLC2A3	1574	MEturquoise	TrC01	1
ENSG00000185477.4	GPRIN3	1574	MEturquoise	TrC01	1
ENSG00000119720.13	NRDE2	1574	MEturquoise	TrC01	1
ENSG00000178199.9	ZC3H12D	1574	MEturquoise	TrC01	1
ENSG00000174840.8	PDE12	1574	MEturquoise	TrC01	1
ENSG00000168038.6	ULK4	1574	MEturquoise	TrC01	1
ENSG00000080561.9	MID2	1574	MEturquoise	TrC01	1
ENSG00000123737.8	EXOSC9	1574	MEturquoise	TrC01	1
ENSG00000173482.12	PTPRM	1574	MEturquoise	TrC01	1
ENSG00000100346.13	CACNA1I	1574	MEturquoise	TrC01	1
ENSG00000120690.9	ELF1	1574	MEturquoise	TrC01	1
ENSG00000075856.7	SART3	1574	MEturquoise	TrC01	1
ENSG00000143751.9	SDE2	1574	MEturquoise	TrC01	1
ENSG00000173848.14	NET1	1574	MEturquoise	TrC01	1
ENSG00000172345.9	STARD5	1574	MEturquoise	TrC01	1
ENSG00000145675.10	PIK3R1	1574	MEturquoise	TrC01	1
ENSG00000120659.10	TNFSF11	1574	MEturquoise	TrC01	1
ENSG00000105856.9	HBP1	1574	MEturquoise	TrC01	1
ENSG00000105968.14	H2AFV	1574	MEturquoise	TrC01	1
ENSG00000137968.12	SLC44A5	1574	MEturquoise	TrC01	1
ENSG00000196150.9	ZNF250	1574	MEturquoise	TrC01	1
ENSG00000168092.9	PAFAH1B2	1574	MEturquoise	TrC01	1
ENSG00000164117.8	FBXO8	1574	MEturquoise	TrC01	1
ENSG00000170852.6	KBTBD2	1574	MEturquoise	TrC01	1
ENSG00000144048.6	DUSP11	1574	MEturquoise	TrC01	1
ENSG00000205423.7	CNEP1R1	1574	MEturquoise	TrC01	1
ENSG00000174373.11	RALGAPA1	1574	MEturquoise	TrC01	1
ENSG00000133226.12	SRRM1	1574	MEturquoise	TrC01	1
ENSG00000170989.8	S1PR1	1574	MEturquoise	TrC01	1
ENSG00000163635.13	ATXN7	1574	MEturquoise	TrC01	1
ENSG00000152684.10	PELO	1574	MEturquoise	TrC01	1
ENSG00000154781.11	CCDC174	1574	MEturquoise	TrC01	1
ENSG00000157077.10	ZFYVE9	1574	MEturquoise	TrC01	1
ENSG00000070718.7	AP3M2	1574	MEturquoise	TrC01	1
ENSG00000168612.4	ZSWIM1	1574	MEturquoise	TrC01	1
ENSG00000196083.5	IL1RAP	1574	MEturquoise	TrC01	1
ENSG00000178562.13	CD28	1574	MEturquoise	TrC01	1
ENSG00000137275.9	RIPK1	1574	MEturquoise	TrC01	1
ENSG00000132141.9	CCT6B	1574	MEturquoise	TrC01	1
ENSG00000205147.3	AC016586.1	1574	MEturquoise	TrC01	1
ENSG00000156345.13	CDK20	1574	MEturquoise	TrC01	1
ENSG00000180530.5	NRIP1	1574	MEturquoise	TrC01	1
ENSG00000171827.6	ZNF570	1574	MEturquoise	TrC01	1
ENSG00000232774.3	RP11-47I22.3	1574	MEturquoise	TrC01	1
ENSG00000138757.10	G3BP2	1574	MEturquoise	TrC01	1
ENSG00000132963.7	POMP	1574	MEturquoise	TrC01	1
ENSG00000093134.9	VNN3	1574	MEturquoise	TrC01	1
ENSG00000161860.7	SYCE2	1574	MEturquoise	TrC01	1
ENSG00000106952.3	TNFSF8	1574	MEturquoise	TrC01	1
ENSG00000169224.8	GCSAML	1574	MEturquoise	TrC01	1
ENSG00000215788.5	TNFRSF25	1574	MEturquoise	TrC01	1
ENSG00000170921.10	TANC2	1574	MEturquoise	TrC01	1
ENSG00000158813.13	EDA	1574	MEturquoise	TrC01	1
ENSG00000183813.6	CCR4	1574	MEturquoise	TrC01	1
ENSG00000182107.5	TMEM30B	1574	MEturquoise	TrC01	1
ENSG00000163600.8	ICOS	1574	MEturquoise	TrC01	1
ENSG00000197860.5	SGTB	1574	MEturquoise	TrC01	1
ENSG00000172062.12	SMN1	1574	MEturquoise	TrC01	1
ENSG00000184277.8	TM2D3	1574	MEturquoise	TrC01	1
ENSG00000184515.6	BEX5	1574	MEturquoise	TrC01	1
ENSG00000113070.6	HBEGF	1574	MEturquoise	TrC01	1
ENSG00000142556.14	ZNF614	1574	MEturquoise	TrC01	1
ENSG00000064703.7	DDX20	1574	MEturquoise	TrC01	1
ENSG00000136738.10	STAM	1574	MEturquoise	TrC01	1
ENSG00000180611.6	MB21D2	1574	MEturquoise	TrC01	1
ENSG00000130818.6	ZNF426	1574	MEturquoise	TrC01	1
ENSG00000164300.11	SERINC5	1574	MEturquoise	TrC01	1
ENSG00000115165.5	CYTIP	1574	MEturquoise	TrC01	1
ENSG00000078589.8	P2RY10	1574	MEturquoise	TrC01	1
ENSG00000132286.7	TIMM10B	1574	MEturquoise	TrC01	1
ENSG00000165591.6	FAAH2	1574	MEturquoise	TrC01	1
ENSG00000182782.7	HCAR2	1574	MEturquoise	TrC01	1
ENSG00000233822.3	HIST1H2BN	1574	MEturquoise	TrC01	1
ENSG00000167550.6	RHEBL1	1574	MEturquoise	TrC01	1
ENSG00000176153.10	GPX2	1574	MEturquoise	TrC01	1
ENSG00000139354.6	GAS2L3	1574	MEturquoise	TrC01	1
ENSG00000234545.3	FAM133B	1574	MEturquoise	TrC01	1
ENSG00000127993.10	RBM48	1574	MEturquoise	TrC01	1
ENSG00000254505.4	CHMP4A	1574	MEturquoise	TrC01	1
ENSG00000029363.11	BCLAF1	1574	MEturquoise	TrC01	1
ENSG00000110367.7	DDX6	1574	MEturquoise	TrC01	1
ENSG00000125812.11	GZF1	1574	MEturquoise	TrC01	1
ENSG00000135108.10	FBXO21	1574	MEturquoise	TrC01	1
ENSG00000153575.6	TUBGCP5	1574	MEturquoise	TrC01	1
ENSG00000033170.12	FUT8	1574	MEturquoise	TrC01	1
ENSG00000120063.5	GNA13	1574	MEturquoise	TrC01	1
ENSG00000147408.10	CSGALNACT1	1574	MEturquoise	TrC01	1
ENSG00000162290.12	DCP1A	1574	MEturquoise	TrC01	1
ENSG00000117519.11	CNN3	1574	MEturquoise	TrC01	1
ENSG00000255112.2	CHMP1B	1574	MEturquoise	TrC01	1
ENSG00000132603.9	NIP7	1574	MEturquoise	TrC01	1
ENSG00000164338.5	UTP15	1574	MEturquoise	TrC01	1
ENSG00000104671.3	DCTN6	1574	MEturquoise	TrC01	1
ENSG00000188739.10	RBM34	1574	MEturquoise	TrC01	1
ENSG00000024862.12	CCDC28A	1574	MEturquoise	TrC01	1
ENSG00000173281.4	PPP1R3B	1574	MEturquoise	TrC01	1
ENSG00000204406.7	MBD5	1574	MEturquoise	TrC01	1
ENSG00000102678.6	FGF9	1574	MEturquoise	TrC01	1
ENSG00000186416.8	NKRF	1574	MEturquoise	TrC01	1
ENSG00000018610.9	CXorf56	1574	MEturquoise	TrC01	1
ENSG00000111011.13	RSRC2	1574	MEturquoise	TrC01	1
ENSG00000096654.11	ZNF184	1574	MEturquoise	TrC01	1
ENSG00000164609.5	SLU7	1574	MEturquoise	TrC01	1
ENSG00000132002.3	DNAJB1	1574	MEturquoise	TrC01	1
ENSG00000133639.3	BTG1	1574	MEturquoise	TrC01	1
ENSG00000113013.8	HSPA9	1574	MEturquoise	TrC01	1
ENSG00000063978.11	RNF4	1574	MEturquoise	TrC01	1
ENSG00000134077.11	THUMPD3	1574	MEturquoise	TrC01	1
ENSG00000114861.14	FOXP1	1574	MEturquoise	TrC01	1
ENSG00000146416.12	AIG1	1574	MEturquoise	TrC01	1
ENSG00000170881.4	RNF139	1574	MEturquoise	TrC01	1
ENSG00000090554.8	FLT3LG	1574	MEturquoise	TrC01	1
ENSG00000108671.5	PSMD11	1574	MEturquoise	TrC01	1
ENSG00000079308.12	TNS1	1574	MEturquoise	TrC01	1
ENSG00000197714.4	ZNF460	1574	MEturquoise	TrC01	1
ENSG00000093183.9	SEC22C	1574	MEturquoise	TrC01	1
ENSG00000180329.9	CCDC43	1574	MEturquoise	TrC01	1
ENSG00000169612.3	FAM103A1	1574	MEturquoise	TrC01	1
ENSG00000170293.4	CMTM8	1574	MEturquoise	TrC01	1
ENSG00000151882.7	CCL28	1574	MEturquoise	TrC01	1
ENSG00000153207.10	AHCTF1	1574	MEturquoise	TrC01	1
ENSG00000154310.12	TNIK	1574	MEturquoise	TrC01	1
ENSG00000162972.6	C2orf47	1574	MEturquoise	TrC01	1
ENSG00000116752.5	BCAS2	1574	MEturquoise	TrC01	1
ENSG00000025039.10	RRAGD	1574	MEturquoise	TrC01	1
ENSG00000095794.15	CREM	1574	MEturquoise	TrC01	1
ENSG00000160588.5	MPZL3	1574	MEturquoise	TrC01	1
ENSG00000057704.6	TMCC3	1574	MEturquoise	TrC01	1
ENSG00000087589.12	CASS4	1574	MEturquoise	TrC01	1
ENSG00000186166.4	CCDC84	1574	MEturquoise	TrC01	1
ENSG00000189241.6	TSPYL1	1574	MEturquoise	TrC01	1
ENSG00000189079.11	ARID2	1574	MEturquoise	TrC01	1
ENSG00000135503.8	ACVR1B	1574	MEturquoise	TrC01	1
ENSG00000123983.9	ACSL3	1574	MEturquoise	TrC01	1
ENSG00000121058.4	COIL	1574	MEturquoise	TrC01	1
ENSG00000215251.3	FASTKD5	1574	MEturquoise	TrC01	1
ENSG00000119986.6	AVPI1	1574	MEturquoise	TrC01	1
ENSG00000163877.9	SNIP1	1574	MEturquoise	TrC01	1
ENSG00000170209.4	ANKK1	1574	MEturquoise	TrC01	1
ENSG00000156802.8	ATAD2	1574	MEturquoise	TrC01	1
ENSG00000105708.8	ZNF14	1574	MEturquoise	TrC01	1
ENSG00000132912.8	DCTN4	1574	MEturquoise	TrC01	1
ENSG00000198932.8	GPRASP1	1574	MEturquoise	TrC01	1
ENSG00000145241.6	CENPC	1574	MEturquoise	TrC01	1
ENSG00000143337.14	TOR1AIP1	1574	MEturquoise	TrC01	1
ENSG00000083896.8	YTHDC1	1574	MEturquoise	TrC01	1
ENSG00000095485.12	CWF19L1	1574	MEturquoise	TrC01	1
ENSG00000135070.9	ISCA1	1574	MEturquoise	TrC01	1
ENSG00000079332.10	SAR1A	1574	MEturquoise	TrC01	1
ENSG00000116044.11	NFE2L2	1574	MEturquoise	TrC01	1
ENSG00000198900.5	TOP1	1574	MEturquoise	TrC01	1
ENSG00000226742.3	HSBP1L1	1574	MEturquoise	TrC01	1
ENSG00000163823.3	CCR1	1574	MEturquoise	TrC01	1
ENSG00000006327.9	TNFRSF12A	1574	MEturquoise	TrC01	1
ENSG00000136273.7	HUS1	1574	MEturquoise	TrC01	1
ENSG00000133997.7	MED6	1574	MEturquoise	TrC01	1
ENSG00000163001.7	CCDC104	1574	MEturquoise	TrC01	1
ENSG00000129315.5	CCNT1	1574	MEturquoise	TrC01	1
ENSG00000079335.13	CDC14A	1574	MEturquoise	TrC01	1
ENSG00000151332.14	MBIP	1574	MEturquoise	TrC01	1
ENSG00000144749.9	LRIG1	1574	MEturquoise	TrC01	1
ENSG00000115009.7	CCL20	1574	MEturquoise	TrC01	1
ENSG00000125538.7	IL1B	1574	MEturquoise	TrC01	1
ENSG00000198042.6	MAK16	1574	MEturquoise	TrC01	1
ENSG00000165355.7	FBXO33	1574	MEturquoise	TrC01	1
ENSG00000163629.8	PTPN13	1574	MEturquoise	TrC01	1
ENSG00000133134.7	BEX2	1574	MEturquoise	TrC01	1
ENSG00000136986.5	DERL1	1574	MEturquoise	TrC01	1
ENSG00000134375.6	TIMM17A	1574	MEturquoise	TrC01	1
ENSG00000115946.3	PNO1	1574	MEturquoise	TrC01	1
ENSG00000178726.6	THBD	1574	MEturquoise	TrC01	1
ENSG00000154764.5	WNT7A	1574	MEturquoise	TrC01	1
ENSG00000105849.5	TWISTNB	1574	MEturquoise	TrC01	1
ENSG00000162642.9	C1orf52	1574	MEturquoise	TrC01	1
ENSG00000128739.16	SNRPN	1574	MEturquoise	TrC01	1
ENSG00000140259.6	MFAP1	1574	MEturquoise	TrC01	1
ENSG00000055044.6	NOP58	1574	MEturquoise	TrC01	1
ENSG00000118482.7	PHF3	1574	MEturquoise	TrC01	1
ENSG00000198517.5	MAFK	1574	MEturquoise	TrC01	1
ENSG00000134830.3	C5AR2	1574	MEturquoise	TrC01	1
ENSG00000122299.7	ZC3H7A	1574	MEturquoise	TrC01	1
ENSG00000196646.7	ZNF136	1574	MEturquoise	TrC01	1
ENSG00000256683.2	ZNF350	1574	MEturquoise	TrC01	1
ENSG00000185115.4	NDNL2	1574	MEturquoise	TrC01	1
ENSG00000164466.8	SFXN1	1574	MEturquoise	TrC01	1
ENSG00000216490.3	IFI30	1574	MEturquoise	TrC01	1
ENSG00000178053.13	MLF1	1574	MEturquoise	TrC01	1
ENSG00000121966.6	CXCR4	1574	MEturquoise	TrC01	1
ENSG00000179456.9	ZBTB18	1574	MEturquoise	TrC01	1
ENSG00000170379.15	FAM115C	1574	MEturquoise	TrC01	1
ENSG00000126353.3	CCR7	1574	MEturquoise	TrC01	1
ENSG00000168438.10	CDC40	1574	MEturquoise	TrC01	1
ENSG00000100532.7	CGRRF1	1574	MEturquoise	TrC01	1
ENSG00000168421.8	RHOH	1574	MEturquoise	TrC01	1
ENSG00000131351.10	HAUS8	1574	MEturquoise	TrC01	1
ENSG00000131263.8	RLIM	1574	MEturquoise	TrC01	1
ENSG00000023734.6	STRAP	1574	MEturquoise	TrC01	1
ENSG00000185728.12	YTHDF3	1574	MEturquoise	TrC01	1
ENSG00000112406.4	HECA	1574	MEturquoise	TrC01	1
ENSG00000173276.9	ZBTB21	1574	MEturquoise	TrC01	1
ENSG00000131013.3	PPIL4	1574	MEturquoise	TrC01	1
ENSG00000143153.8	ATP1B1	1574	MEturquoise	TrC01	1
ENSG00000130844.12	ZNF331	1574	MEturquoise	TrC01	1
ENSG00000177426.16	TGIF1	1574	MEturquoise	TrC01	1
ENSG00000163811.7	WDR43	1574	MEturquoise	TrC01	1
ENSG00000135018.9	UBQLN1	1574	MEturquoise	TrC01	1
ENSG00000115008.5	IL1A	1574	MEturquoise	TrC01	1
ENSG00000166200.10	COPS2	1574	MEturquoise	TrC01	1
ENSG00000138439.10	FAM117B	1574	MEturquoise	TrC01	1
ENSG00000156671.8	SAMD8	1574	MEturquoise	TrC01	1
ENSG00000255150.1	EID3	1574	MEturquoise	TrC01	1
ENSG00000186480.8	INSIG1	1574	MEturquoise	TrC01	1
ENSG00000145780.6	FEM1C	1574	MEturquoise	TrC01	1
ENSG00000102409.9	BEX4	1574	MEturquoise	TrC01	1
ENSG00000089737.11	DDX24	1574	MEturquoise	TrC01	1
ENSG00000095574.7	IKZF5	1574	MEturquoise	TrC01	1
ENSG00000152256.9	PDK1	1574	MEturquoise	TrC01	1
ENSG00000151715.3	TMEM45B	1574	MEturquoise	TrC01	1
ENSG00000119950.16	MXI1	1574	MEturquoise	TrC01	1
ENSG00000140455.12	USP3	1574	MEturquoise	TrC01	1
ENSG00000187189.9	TSPYL4	1574	MEturquoise	TrC01	1
ENSG00000090104.7	RGS1	1574	MEturquoise	TrC01	1
ENSG00000156875.9	HIAT1	1574	MEturquoise	TrC01	1
ENSG00000177432.6	NAP1L5	1574	MEturquoise	TrC01	1
ENSG00000197579.3	TOPORS	1574	MEturquoise	TrC01	1
ENSG00000114742.9	WDR48	1574	MEturquoise	TrC01	1
ENSG00000176473.9	WDR25	1574	MEturquoise	TrC01	1
ENSG00000115520.4	COQ10B	1574	MEturquoise	TrC01	1
ENSG00000133872.9	TMEM66	1574	MEturquoise	TrC01	1
ENSG00000188613.5	NANOS1	1574	MEturquoise	TrC01	1
ENSG00000162891.6	IL20	1574	MEturquoise	TrC01	1
ENSG00000101654.13	RNMT	1574	MEturquoise	TrC01	1
ENSG00000117000.8	RLF	1574	MEturquoise	TrC01	1
ENSG00000185085.2	INTS5	1574	MEturquoise	TrC01	1
ENSG00000092758.11	COL9A3	1574	MEturquoise	TrC01	1
ENSG00000188152.8	NUTM2G	1574	MEturquoise	TrC01	1
ENSG00000268076.1	AC087239.1	1574	MEturquoise	TrC01	1
ENSG00000103569.5	AQP9	1574	MEturquoise	TrC01	1
ENSG00000139572.3	GPR84	1574	MEturquoise	TrC01	1
ENSG00000269407.1	AL096677.1	1574	MEturquoise	TrC01	1
ENSG00000164674.11	SYTL3	1574	MEturquoise	TrC01	1
ENSG00000025772.7	TOMM34	1574	MEturquoise	TrC01	1
ENSG00000183943.5	PRKX	1574	MEturquoise	TrC01	1
ENSG00000225119.3	LINC00999	1574	MEturquoise	TrC01	1
ENSG00000215218.3	UBE2QL1	1574	MEturquoise	TrC01	1
ENSG00000211841.1	TRAJ48	1574	MEturquoise	TrC01	1
ENSG00000108950.7	FAM20A	1574	MEturquoise	TrC01	1
ENSG00000171049.8	FPR2	1574	MEturquoise	TrC01	1
ENSG00000211865.1	TRAJ24	1574	MEturquoise	TrC01	1
ENSG00000172568.4	FNDC9	1574	MEturquoise	TrC01	1
ENSG00000185950.7	IRS2	1574	MEturquoise	TrC01	1
ENSG00000100196.6	KDELR3	1574	MEturquoise	TrC01	1
ENSG00000145685.9	LHFPL2	1574	MEturquoise	TrC01	1
ENSG00000170893.3	TRH	1574	MEturquoise	TrC01	1
ENSG00000103942.8	HOMER2	1574	MEturquoise	TrC01	1
ENSG00000104970.6	KIR3DX1	1574	MEturquoise	TrC01	1
ENSG00000167378.4	IRGQ	1574	MEturquoise	TrC01	1
ENSG00000183019.3	C19orf59	1574	MEturquoise	TrC01	1
ENSG00000181577.11	C6orf223	1574	MEturquoise	TrC01	1
ENSG00000137936.12	BCAR3	1574	MEturquoise	TrC01	1
ENSG00000108375.8	RNF43	1574	MEturquoise	TrC01	1
ENSG00000130202.5	PVRL2	1574	MEturquoise	TrC01	1
ENSG00000143067.4	ZNF697	1574	MEturquoise	TrC01	1
ENSG00000109756.4	RAPGEF2	1574	MEturquoise	TrC01	1
ENSG00000127561.10	SYNGR3	1574	MEturquoise	TrC01	1
ENSG00000113249.8	HAVCR1	1574	MEturquoise	TrC01	1
ENSG00000170160.12	CCDC144A	1574	MEturquoise	TrC01	1
ENSG00000242265.1	PEG10	1574	MEturquoise	TrC01	1
ENSG00000167183.2	PRR15L	1574	MEturquoise	TrC01	1
ENSG00000127080.5	IPPK	1574	MEturquoise	TrC01	1
ENSG00000081181.3	ARG2	1574	MEturquoise	TrC01	1
ENSG00000008256.11	CYTH3	1574	MEturquoise	TrC01	1
ENSG00000137462.6	TLR2	1574	MEturquoise	TrC01	1
ENSG00000268402.1	AL031320.1	1574	MEturquoise	TrC01	1
ENSG00000204653.5	ASPDH	1574	MEturquoise	TrC01	1
ENSG00000197879.10	MYO1C	1574	MEturquoise	TrC01	1
ENSG00000167604.9	NFKBID	1574	MEturquoise	TrC01	1
ENSG00000166387.7	PPFIBP2	1574	MEturquoise	TrC01	1
ENSG00000159958.3	TNFRSF13C	1574	MEturquoise	TrC01	1
ENSG00000147536.7	GINS4	1574	MEturquoise	TrC01	1
ENSG00000110042.3	DTX4	1574	MEturquoise	TrC01	1
ENSG00000140398.9	NEIL1	1574	MEturquoise	TrC01	1
ENSG00000196526.6	AFAP1	1574	MEturquoise	TrC01	1
ENSG00000118298.6	CA14	1574	MEturquoise	TrC01	1
ENSG00000206013.2	IFITM5	1574	MEturquoise	TrC01	1
ENSG00000198959.7	TGM2	1574	MEturquoise	TrC01	1
ENSG00000178623.7	GPR35	1574	MEturquoise	TrC01	1
ENSG00000165140.5	FBP1	1574	MEturquoise	TrC01	1
ENSG00000211846.1	TRAJ43	1574	MEturquoise	TrC01	1
ENSG00000181322.9	NME9	1574	MEturquoise	TrC01	1
ENSG00000144485.6	HES6	1574	MEturquoise	TrC01	1
ENSG00000145911.5	N4BP3	1574	MEturquoise	TrC01	1
ENSG00000135541.16	AHI1	1574	MEturquoise	TrC01	1
ENSG00000147872.5	PLIN2	1574	MEturquoise	TrC01	1
ENSG00000204618.4	RNF39	1574	MEturquoise	TrC01	1
ENSG00000176170.9	SPHK1	1574	MEturquoise	TrC01	1
ENSG00000124216.3	SNAI1	1574	MEturquoise	TrC01	1
ENSG00000107338.8	SHB	1574	MEturquoise	TrC01	1
ENSG00000125498.15	KIR2DL1	1574	MEturquoise	TrC01	1
ENSG00000169860.4	P2RY1	1574	MEturquoise	TrC01	1
ENSG00000122547.6	EEPD1	1574	MEturquoise	TrC01	1
ENSG00000102221.9	PHF16	1574	MEturquoise	TrC01	1
ENSG00000088356.4	PDRG1	1574	MEturquoise	TrC01	1
ENSG00000234511.4	C5orf58	1574	MEturquoise	TrC01	1
ENSG00000170525.14	PFKFB3	1574	MEturquoise	TrC01	1
ENSG00000101460.8	MAP1LC3A	1574	MEturquoise	TrC01	1
ENSG00000188886.3	ASTL	1574	MEturquoise	TrC01	1
ENSG00000205426.6	KRT81	1574	MEturquoise	TrC01	1
ENSG00000137265.10	IRF4	1574	MEturquoise	TrC01	1
ENSG00000140287.6	HDC	1574	MEturquoise	TrC01	1
ENSG00000196428.8	TSC22D2	1574	MEturquoise	TrC01	1
ENSG00000123562.12	MORF4L2	1574	MEturquoise	TrC01	1
ENSG00000168811.2	IL12A	1574	MEturquoise	TrC01	1
ENSG00000136068.10	FLNB	1574	MEturquoise	TrC01	1
ENSG00000077235.13	GTF3C1	1574	MEturquoise	TrC01	1
ENSG00000115526.6	CHST10	1574	MEturquoise	TrC01	1
ENSG00000151726.9	ACSL1	1574	MEturquoise	TrC01	1
ENSG00000159399.5	HK2	1574	MEturquoise	TrC01	1
ENSG00000269367.1	AC020629.1	1574	MEturquoise	TrC01	1
ENSG00000124657.1	OR2B6	1574	MEturquoise	TrC01	1
ENSG00000172602.5	RND1	1574	MEturquoise	TrC01	1
ENSG00000169398.15	PTK2	1574	MEturquoise	TrC01	1
ENSG00000183337.12	BCOR	1574	MEturquoise	TrC01	1
ENSG00000240891.2	PLCXD2	1574	MEturquoise	TrC01	1
ENSG00000141682.11	PMAIP1	1574	MEturquoise	TrC01	1
ENSG00000269795.1	AC092782.1	1574	MEturquoise	TrC01	1
ENSG00000119737.5	GPR75	1574	MEturquoise	TrC01	1
ENSG00000135631.11	RAB11FIP5	1574	MEturquoise	TrC01	1
ENSG00000141458.8	NPC1	1574	MEturquoise	TrC01	1
ENSG00000009950.11	MLXIPL	1574	MEturquoise	TrC01	1
ENSG00000147459.13	DOCK5	1574	MEturquoise	TrC01	1
ENSG00000158874.7	APOA2	1574	MEturquoise	TrC01	1
ENSG00000101413.7	RPRD1B	1574	MEturquoise	TrC01	1
ENSG00000101782.10	RIOK3	1574	MEturquoise	TrC01	1
ENSG00000119231.6	SENP5	1574	MEturquoise	TrC01	1
ENSG00000169826.6	CSGALNACT2	1574	MEturquoise	TrC01	1
ENSG00000115687.9	PASK	1574	MEturquoise	TrC01	1
ENSG00000115598.5	IL1RL2	1574	MEturquoise	TrC01	1
ENSG00000101247.13	NDUFAF5	1574	MEturquoise	TrC01	1
ENSG00000134531.5	EMP1	1574	MEturquoise	TrC01	1
ENSG00000167291.11	TBC1D16	1574	MEturquoise	TrC01	1
ENSG00000132846.5	ZBED3	1574	MEturquoise	TrC01	1
ENSG00000171763.13	SPATA5L1	1574	MEturquoise	TrC01	1
ENSG00000188242.4	CTD-2228K2.5	1574	MEturquoise	TrC01	1
ENSG00000241370.1	RPP21	1574	MEturquoise	TrC01	1
ENSG00000008323.11	PLEKHG6	1574	MEturquoise	TrC01	1
ENSG00000268208.1	AC008372.1	1574	MEturquoise	TrC01	1
ENSG00000100985.7	MMP9	1574	MEturquoise	TrC01	1
ENSG00000164056.6	SPRY1	1574	MEturquoise	TrC01	1
ENSG00000182324.5	KCNJ14	1574	MEturquoise	TrC01	1
ENSG00000122861.11	PLAU	1574	MEturquoise	TrC01	1
ENSG00000131981.11	LGALS3	1574	MEturquoise	TrC01	1
ENSG00000108691.5	CCL2	1574	MEturquoise	TrC01	1
ENSG00000161638.6	ITGA5	1574	MEturquoise	TrC01	1
ENSG00000156110.9	ADK	1574	MEturquoise	TrC01	1
ENSG00000167601.7	AXL	1574	MEturquoise	TrC01	1
ENSG00000166949.11	SMAD3	1574	MEturquoise	TrC01	1
ENSG00000174282.7	ZBTB4	1574	MEturquoise	TrC01	1
ENSG00000173457.6	PPP1R14B	1574	MEturquoise	TrC01	1
ENSG00000162645.8	GBP2	1574	MEturquoise	TrC01	1
ENSG00000261514.1	RP11-527L4.2	1574	MEturquoise	TrC01	1
ENSG00000107815.3	C10orf2	1574	MEturquoise	TrC01	1
ENSG00000240403.1	KIR3DL2	1574	MEturquoise	TrC01	1
ENSG00000143387.8	CTSK	1574	MEturquoise	TrC01	1
ENSG00000183960.4	KCNH8	1574	MEturquoise	TrC01	1
ENSG00000151725.7	MLF1IP	1574	MEturquoise	TrC01	1
ENSG00000176014.8	TUBB6	1574	MEturquoise	TrC01	1
ENSG00000161326.8	DUSP14	1574	MEturquoise	TrC01	1
ENSG00000146707.10	POMZP3	1574	MEturquoise	TrC01	1
ENSG00000142039.3	CCDC97	1574	MEturquoise	TrC01	1
ENSG00000167074.10	TEF	1574	MEturquoise	TrC01	1
ENSG00000141753.5	IGFBP4	1574	MEturquoise	TrC01	1
ENSG00000150977.9	RILPL2	1574	MEturquoise	TrC01	1
ENSG00000172059.6	KLF11	1574	MEturquoise	TrC01	1
ENSG00000143320.4	CRABP2	1574	MEturquoise	TrC01	1
ENSG00000109771.11	LRP2BP	1574	MEturquoise	TrC01	1
ENSG00000139083.6	ETV6	1574	MEturquoise	TrC01	1
ENSG00000112212.7	TSPO2	1574	MEturquoise	TrC01	1
ENSG00000126838.5	PZP	1574	MEturquoise	TrC01	1
ENSG00000084112.10	SSH1	1574	MEturquoise	TrC01	1
ENSG00000172594.8	SMPDL3A	1574	MEturquoise	TrC01	1
ENSG00000011198.3	ABHD5	1574	MEturquoise	TrC01	1
ENSG00000183154.1	RP11-863K10.7	1574	MEturquoise	TrC01	1
ENSG00000131016.12	AKAP12	1574	MEturquoise	TrC01	1
ENSG00000132329.6	RAMP1	1574	MEturquoise	TrC01	1
ENSG00000143772.5	ITPKB	1574	MEturquoise	TrC01	1
ENSG00000155096.9	AZIN1	1574	MEturquoise	TrC01	1
ENSG00000183628.8	DGCR6	1574	MEturquoise	TrC01	1
ENSG00000109466.9	KLHL2	1574	MEturquoise	TrC01	1
ENSG00000148335.10	NTMT1	1574	MEturquoise	TrC01	1
ENSG00000162946.16	DISC1	1574	MEturquoise	TrC01	1
ENSG00000213588.4	ZBTB9	1574	MEturquoise	TrC01	1
ENSG00000188290.6	HES4	1574	MEturquoise	TrC01	1
ENSG00000124103.8	FAM209A	1574	MEturquoise	TrC01	1
ENSG00000140403.8	DNAJA4	1574	MEturquoise	TrC01	1
ENSG00000175265.13	GOLGA8A	1574	MEturquoise	TrC01	1
ENSG00000182912.6	C21orf90	1574	MEturquoise	TrC01	1
ENSG00000170442.7	KRT86	1574	MEturquoise	TrC01	1
ENSG00000169184.5	MN1	1574	MEturquoise	TrC01	1
ENSG00000109762.11	SNX25	1574	MEturquoise	TrC01	1
ENSG00000259752.1	FKSG62	1574	MEturquoise	TrC01	1
ENSG00000221968.4	FADS3	1574	MEturquoise	TrC01	1
ENSG00000182372.6	CLN8	1574	MEturquoise	TrC01	1
ENSG00000138606.15	SHF	1574	MEturquoise	TrC01	1
ENSG00000079691.15	LRRC16A	1574	MEturquoise	TrC01	1
ENSG00000139194.3	RBP5	1574	MEturquoise	TrC01	1
ENSG00000145040.3	UCN2	1574	MEturquoise	TrC01	1
ENSG00000117143.9	UAP1	1574	MEturquoise	TrC01	1
ENSG00000116991.6	SIPA1L2	1574	MEturquoise	TrC01	1
ENSG00000253251.2	CTC-534A2.2	1574	MEturquoise	TrC01	1
ENSG00000268141.1	AL606500.1	1574	MEturquoise	TrC01	1
ENSG00000165661.11	QSOX2	1574	MEturquoise	TrC01	1
ENSG00000168993.10	CPLX1	1574	MEturquoise	TrC01	1
ENSG00000172081.9	MOB3A	1574	MEturquoise	TrC01	1
ENSG00000211839.1	TRAJ50	1574	MEturquoise	TrC01	1
ENSG00000125084.7	WNT1	1574	MEturquoise	TrC01	1
ENSG00000176463.9	SLCO3A1	1574	MEturquoise	TrC01	1
ENSG00000182534.9	MXRA7	1574	MEturquoise	TrC01	1
ENSG00000229474.2	PATL2	1574	MEturquoise	TrC01	1
ENSG00000107968.5	MAP3K8	1574	MEturquoise	TrC01	1
ENSG00000205853.6	RFPL3S	1574	MEturquoise	TrC01	1
ENSG00000175592.4	FOSL1	1574	MEturquoise	TrC01	1
ENSG00000152127.4	MGAT5	1574	MEturquoise	TrC01	1
ENSG00000160683.4	CXCR5	1574	MEturquoise	TrC01	1
ENSG00000156966.6	B3GNT7	1574	MEturquoise	TrC01	1
ENSG00000170153.6	RNF150	1574	MEturquoise	TrC01	1
ENSG00000180263.9	FGD6	1574	MEturquoise	TrC01	1
ENSG00000222009.4	BTBD19	1574	MEturquoise	TrC01	1
ENSG00000123358.15	NR4A1	1574	MEturquoise	TrC01	1
ENSG00000197122.7	SRC	1574	MEturquoise	TrC01	1
ENSG00000077238.9	IL4R	1574	MEturquoise	TrC01	1
ENSG00000065989.11	PDE4A	1574	MEturquoise	TrC01	1
ENSG00000105509.6	HAS1	1574	MEturquoise	TrC01	1
ENSG00000086061.11	DNAJA1	1574	MEturquoise	TrC01	1
ENSG00000102393.5	GLA	1574	MEturquoise	TrC01	1
ENSG00000165568.13	AKR1E2	1574	MEturquoise	TrC01	1
ENSG00000130147.11	SH3BP4	1574	MEturquoise	TrC01	1
ENSG00000166451.9	CENPN	1574	MEturquoise	TrC01	1
ENSG00000107130.6	NCS1	1574	MEturquoise	TrC01	1
ENSG00000163739.4	CXCL1	1574	MEturquoise	TrC01	1
ENSG00000188312.9	CENPP	1574	MEturquoise	TrC01	1
ENSG00000118503.10	TNFAIP3	1574	MEturquoise	TrC01	1
ENSG00000132510.6	KDM6B	1574	MEturquoise	TrC01	1
ENSG00000107554.11	DNMBP	1574	MEturquoise	TrC01	1
ENSG00000125741.4	OPA3	1574	MEturquoise	TrC01	1
ENSG00000184588.13	PDE4B	1574	MEturquoise	TrC01	1
ENSG00000171132.9	PRKCE	1574	MEturquoise	TrC01	1
ENSG00000111834.8	RSPH4A	1574	MEturquoise	TrC01	1
ENSG00000007944.10	MYLIP	1574	MEturquoise	TrC01	1
ENSG00000259202.1	RP11-342M21.2	1574	MEturquoise	TrC01	1
ENSG00000115590.9	IL1R2	1574	MEturquoise	TrC01	1
ENSG00000087085.9	ACHE	1574	MEturquoise	TrC01	1
ENSG00000115602.12	IL1RL1	1574	MEturquoise	TrC01	1
ENSG00000173262.7	SLC2A14	1574	MEturquoise	TrC01	1
ENSG00000133477.12	FAM83F	1574	MEturquoise	TrC01	1
ENSG00000130595.12	TNNT3	1574	MEturquoise	TrC01	1
ENSG00000211866.1	TRAJ23	1574	MEturquoise	TrC01	1
ENSG00000141543.5	EIF4A3	1574	MEturquoise	TrC01	1
ENSG00000085840.8	ORC1	1574	MEturquoise	TrC01	1
ENSG00000145979.13	TBC1D7	1574	MEturquoise	TrC01	1
ENSG00000178860.8	MSC	1574	MEturquoise	TrC01	1
ENSG00000179388.8	EGR3	1574	MEturquoise	TrC01	1
ENSG00000100902.6	PSMA6	1574	MEturquoise	TrC01	1
ENSG00000103966.5	EHD4	1574	MEturquoise	TrC01	1
ENSG00000060558.3	GNA15	1574	MEturquoise	TrC01	1
ENSG00000211876.1	TRAJ13	1574	MEturquoise	TrC01	1
ENSG00000162817.6	C1orf115	1574	MEturquoise	TrC01	1
ENSG00000211856.1	TRAJ33	1574	MEturquoise	TrC01	1
ENSG00000131097.2	HIGD1B	1574	MEturquoise	TrC01	1
ENSG00000139370.6	SLC15A4	1574	MEturquoise	TrC01	1
ENSG00000172426.11	RSPH9	1574	MEturquoise	TrC01	1
ENSG00000269468.1	AC004824.2	1574	MEturquoise	TrC01	1
ENSG00000110660.10	SLC35F2	1574	MEturquoise	TrC01	1
ENSG00000170873.14	MTSS1	1574	MEturquoise	TrC01	1
ENSG00000156603.10	MED19	1574	MEturquoise	TrC01	1
ENSG00000174010.9	KLHL15	1574	MEturquoise	TrC01	1
ENSG00000169750.4	RAC3	1574	MEturquoise	TrC01	1
ENSG00000100290.2	BIK	1574	MEturquoise	TrC01	1
ENSG00000107742.8	SPOCK2	1574	MEturquoise	TrC01	1
ENSG00000159788.14	RGS12	1574	MEturquoise	TrC01	1
ENSG00000148926.5	ADM	1574	MEturquoise	TrC01	1
ENSG00000104549.7	SQLE	1574	MEturquoise	TrC01	1
ENSG00000099194.5	SCD	1574	MEturquoise	TrC01	1
ENSG00000124882.3	EREG	1574	MEturquoise	TrC01	1
ENSG00000198833.6	UBE2J1	1574	MEturquoise	TrC01	1
ENSG00000135447.12	PPP1R1A	1574	MEturquoise	TrC01	1
ENSG00000157999.5	ANKRD61	1574	MEturquoise	TrC01	1
ENSG00000166920.6	C15orf48	1574	MEturquoise	TrC01	1
ENSG00000137842.2	TMEM62	1574	MEturquoise	TrC01	1
ENSG00000261740.1	RP11-345J4.5	1574	MEturquoise	TrC01	1
ENSG00000182173.8	TSEN54	1574	MEturquoise	TrC01	1
ENSG00000154719.9	MRPL39	1574	MEturquoise	TrC01	1
ENSG00000050628.16	PTGER3	1574	MEturquoise	TrC01	1
ENSG00000183688.4	FAM101B	1574	MEturquoise	TrC01	1
ENSG00000168264.6	IRF2BP2	1574	MEturquoise	TrC01	1
ENSG00000134285.6	FKBP11	1574	MEturquoise	TrC01	1
ENSG00000180182.6	MED14	1574	MEturquoise	TrC01	1
ENSG00000114251.9	WNT5A	1574	MEturquoise	TrC01	1
ENSG00000115758.8	ODC1	1574	MEturquoise	TrC01	1
ENSG00000177669.3	MBOAT4	1574	MEturquoise	TrC01	1
ENSG00000151014.4	CCRN4L	1574	MEturquoise	TrC01	1
ENSG00000180423.4	HARBI1	1574	MEturquoise	TrC01	1
ENSG00000061337.11	LZTS1	1574	MEturquoise	TrC01	1
ENSG00000134363.7	FST	1574	MEturquoise	TrC01	1
ENSG00000135114.8	OASL	1574	MEturquoise	TrC01	1
ENSG00000182224.7	CYB5D1	1574	MEturquoise	TrC01	1
ENSG00000078401.6	EDN1	1574	MEturquoise	TrC01	1
ENSG00000124688.9	MAD2L1BP	1574	MEturquoise	TrC01	1
ENSG00000100292.12	HMOX1	1574	MEturquoise	TrC01	1
ENSG00000116016.9	EPAS1	1574	MEturquoise	TrC01	1
ENSG00000213085.5	CCDC19	1574	MEturquoise	TrC01	1
ENSG00000211858.1	TRAJ31	1574	MEturquoise	TrC01	1
ENSG00000171860.4	C3AR1	1574	MEturquoise	TrC01	1
ENSG00000113734.13	BNIP1	1574	MEturquoise	TrC01	1
ENSG00000159433.7	STARD9	1574	MEturquoise	TrC01	1
ENSG00000179271.1	GADD45GIP1	1574	MEturquoise	TrC01	1
ENSG00000157833.8	GAREML	1574	MEturquoise	TrC01	1
ENSG00000164687.6	FABP5	1574	MEturquoise	TrC01	1
ENSG00000175130.6	MARCKSL1	1574	MEturquoise	TrC01	1
ENSG00000165474.5	GJB2	1574	MEturquoise	TrC01	1
ENSG00000188229.5	TUBB4B	1574	MEturquoise	TrC01	1
ENSG00000183665.4	TRMT12	1574	MEturquoise	TrC01	1
ENSG00000156535.9	CD109	1574	MEturquoise	TrC01	1
ENSG00000167106.7	FAM102A	1574	MEturquoise	TrC01	1
ENSG00000231360.2	AL592284.1	1574	MEturquoise	TrC01	1
ENSG00000106004.4	HOXA5	1574	MEturquoise	TrC01	1
ENSG00000157933.9	SKI	1574	MEturquoise	TrC01	1
ENSG00000125485.13	DDX31	1574	MEturquoise	TrC01	1
ENSG00000172939.4	OXSR1	1574	MEturquoise	TrC01	1
ENSG00000150510.11	FAM124A	1574	MEturquoise	TrC01	1
ENSG00000211766.1	TRBJ2-2P	1574	MEturquoise	TrC01	1
ENSG00000122674.8	CCZ1	1574	MEturquoise	TrC01	1
ENSG00000135925.4	WNT10A	1574	MEturquoise	TrC01	1
ENSG00000163993.6	S100P	1574	MEturquoise	TrC01	1
ENSG00000029993.10	HMGB3	1574	MEturquoise	TrC01	1
ENSG00000241043.1	GVQW1	1574	MEturquoise	TrC01	1
ENSG00000163421.4	PROK2	1574	MEturquoise	TrC01	1
ENSG00000211862.1	TRAJ27	1574	MEturquoise	TrC01	1
ENSG00000184083.7	FAM120C	1574	MEturquoise	TrC01	1
ENSG00000101082.9	SLA2	1574	MEturquoise	TrC01	1
ENSG00000135632.7	SMYD5	1574	MEturquoise	TrC01	1
ENSG00000113657.8	DPYSL3	1574	MEturquoise	TrC01	1
ENSG00000177570.9	SAMD12	1574	MEturquoise	TrC01	1
ENSG00000185897.6	FFAR3	1574	MEturquoise	TrC01	1
ENSG00000164082.10	GRM2	1574	MEturquoise	TrC01	1
ENSG00000170425.3	ADORA2B	1574	MEturquoise	TrC01	1
ENSG00000147912.8	FBXO10	1574	MEturquoise	TrC01	1
ENSG00000065060.12	UHRF1BP1	1574	MEturquoise	TrC01	1
ENSG00000004866.14	ST7	1574	MEturquoise	TrC01	1
ENSG00000180875.4	GREM2	1574	MEturquoise	TrC01	1
ENSG00000113810.11	SMC4	1574	MEturquoise	TrC01	1
ENSG00000158406.2	HIST1H4H	1574	MEturquoise	TrC01	1
ENSG00000158006.9	PAFAH2	1574	MEturquoise	TrC01	1
ENSG00000103319.7	EEF2K	1574	MEturquoise	TrC01	1
ENSG00000153898.8	MCOLN2	1574	MEturquoise	TrC01	1
ENSG00000167720.8	SRR	1574	MEturquoise	TrC01	1
ENSG00000111817.12	DSE	1574	MEturquoise	TrC01	1
ENSG00000196754.6	S100A2	1574	MEturquoise	TrC01	1
ENSG00000139289.9	PHLDA1	1574	MEturquoise	TrC01	1
ENSG00000101882.5	NKAP	1574	MEturquoise	TrC01	1
ENSG00000137094.10	DNAJB5	1574	MEturquoise	TrC01	1
ENSG00000136160.10	EDNRB	1574	MEturquoise	TrC01	1
ENSG00000073417.10	PDE8A	1574	MEturquoise	TrC01	1
ENSG00000135679.17	MDM2	1574	MEturquoise	TrC01	1
ENSG00000065665.16	SEC61A2	1574	MEturquoise	TrC01	1
ENSG00000214900.4	C14orf182	1574	MEturquoise	TrC01	1
ENSG00000131759.13	RARA	1574	MEturquoise	TrC01	1
ENSG00000112715.16	VEGFA	1574	MEturquoise	TrC01	1
ENSG00000268275.1	AL035588.1	1574	MEturquoise	TrC01	1
ENSG00000101188.4	NTSR1	1574	MEturquoise	TrC01	1
ENSG00000129535.8	NRL	1574	MEturquoise	TrC01	1
ENSG00000112599.8	GUCA1B	1574	MEturquoise	TrC01	1
ENSG00000168994.9	PXDC1	1574	MEturquoise	TrC01	1
ENSG00000141664.5	ZCCHC2	1574	MEturquoise	TrC01	1
ENSG00000108551.4	RASD1	1574	MEturquoise	TrC01	1
ENSG00000131871.10	VIMP	1574	MEturquoise	TrC01	1
ENSG00000267216.1	AC010642.1	1574	MEturquoise	TrC01	1
ENSG00000073756.7	PTGS2	1574	MEturquoise	TrC01	1
ENSG00000171790.11	SLFNL1	1574	MEturquoise	TrC01	1
ENSG00000188389.6	PDCD1	1574	MEturquoise	TrC01	1
ENSG00000268396.1	AC012485.1	1574	MEturquoise	TrC01	1
ENSG00000131370.11	SH3BP5	1574	MEturquoise	TrC01	1
ENSG00000164400.4	CSF2	1574	MEturquoise	TrC01	1
ENSG00000112149.5	CD83	1574	MEturquoise	TrC01	1
ENSG00000070540.8	WIPI1	1574	MEturquoise	TrC01	1
ENSG00000097096.8	SYDE2	1574	MEturquoise	TrC01	1
ENSG00000109320.7	NFKB1	1574	MEturquoise	TrC01	1
ENSG00000185338.4	SOCS1	1574	MEturquoise	TrC01	1
ENSG00000269415.1	NPCDR1	1574	MEturquoise	TrC01	1
ENSG00000158050.4	DUSP2	1574	MEturquoise	TrC01	1
ENSG00000125780.11	TGM3	1574	MEturquoise	TrC01	1
ENSG00000108587.10	GOSR1	1574	MEturquoise	TrC01	1
ENSG00000117036.7	ETV3	1574	MEturquoise	TrC01	1
ENSG00000124784.4	RIOK1	1574	MEturquoise	TrC01	1
ENSG00000134744.9	ZCCHC11	1574	MEturquoise	TrC01	1
ENSG00000205595.3	AREGB	1574	MEturquoise	TrC01	1
ENSG00000129749.3	CHRNA10	1574	MEturquoise	TrC01	1
ENSG00000071242.7	RPS6KA2	1574	MEturquoise	TrC01	1
ENSG00000182768.7	NGRN	1574	MEturquoise	TrC01	1
ENSG00000181827.10	RFX7	1574	MEturquoise	TrC01	1
ENSG00000106366.7	SERPINE1	1574	MEturquoise	TrC01	1
ENSG00000130656.4	HBZ	1574	MEturquoise	TrC01	1
ENSG00000006652.9	IFRD1	1574	MEturquoise	TrC01	1
ENSG00000099974.7	DDTL	1574	MEturquoise	TrC01	1
ENSG00000198502.5	HLA-DRB5	1574	MEturquoise	TrC01	1
ENSG00000123454.6	DBH	1574	MEturquoise	TrC01	1
ENSG00000065911.7	MTHFD2	1574	MEturquoise	TrC01	1
ENSG00000124160.7	NCOA5	1574	MEturquoise	TrC01	1
ENSG00000113108.13	APBB3	1574	MEturquoise	TrC01	1
ENSG00000060688.8	SNRNP40	1574	MEturquoise	TrC01	1
ENSG00000108852.10	MPP2	1574	MEturquoise	TrC01	1
ENSG00000137054.11	POLR1E	1574	MEturquoise	TrC01	1
ENSG00000267385.1	CTB-50L17.14	1574	MEturquoise	TrC01	1
ENSG00000155592.11	ZKSCAN2	1574	MEturquoise	TrC01	1
ENSG00000162496.4	DHRS3	1574	MEturquoise	TrC01	1
ENSG00000168209.4	DDIT4	1574	MEturquoise	TrC01	1
ENSG00000141026.4	MED9	1574	MEturquoise	TrC01	1
ENSG00000085449.10	WDFY1	1574	MEturquoise	TrC01	1
ENSG00000181826.5	RELL1	1574	MEturquoise	TrC01	1
ENSG00000133808.4	MICALCL	1574	MEturquoise	TrC01	1
ENSG00000151327.8	FAM177A1	1574	MEturquoise	TrC01	1
ENSG00000124214.15	STAU1	1574	MEturquoise	TrC01	1
ENSG00000176142.8	TMEM39A	1574	MEturquoise	TrC01	1
ENSG00000166446.10	CDYL2	1574	MEturquoise	TrC01	1
ENSG00000009694.9	TENM1	1574	MEturquoise	TrC01	1
ENSG00000177483.7	RBM44	1574	MEturquoise	TrC01	1
ENSG00000124762.9	CDKN1A	1574	MEturquoise	TrC01	1
ENSG00000151612.11	ZNF827	1574	MEturquoise	TrC01	1
ENSG00000270149.1	F11R	1574	MEturquoise	TrC01	1
ENSG00000130066.12	SAT1	1574	MEturquoise	TrC01	1
ENSG00000188636.3	LDOC1L	1574	MEturquoise	TrC01	1
ENSG00000088826.13	SMOX	1574	MEturquoise	TrC01	1
ENSG00000159111.8	MRPL10	1574	MEturquoise	TrC01	1
ENSG00000113368.7	LMNB1	1574	MEturquoise	TrC01	1
ENSG00000162438.7	CTRC	1574	MEturquoise	TrC01	1
ENSG00000188396.2	TCTEX1D4	1574	MEturquoise	TrC01	1
ENSG00000182253.10	SYNM	1574	MEturquoise	TrC01	1
ENSG00000150457.7	LATS2	1574	MEturquoise	TrC01	1
ENSG00000164509.9	IL31RA	1574	MEturquoise	TrC01	1
ENSG00000120833.9	SOCS2	1574	MEturquoise	TrC01	1
ENSG00000214239.1	AL591025.1	1574	MEturquoise	TrC01	1
ENSG00000186354.6	C9orf47	1574	MEturquoise	TrC01	1
ENSG00000100600.10	LGMN	1574	MEturquoise	TrC01	1
ENSG00000226180.2	AC010536.1	1574	MEturquoise	TrC01	1
ENSG00000136026.9	CKAP4	1574	MEturquoise	TrC01	1
ENSG00000173846.8	PLK3	1574	MEturquoise	TrC01	1
ENSG00000162714.8	ZNF496	1574	MEturquoise	TrC01	1
ENSG00000125657.3	TNFSF9	1574	MEturquoise	TrC01	1
ENSG00000135094.6	SDS	1574	MEturquoise	TrC01	1
ENSG00000117595.6	IRF6	1574	MEturquoise	TrC01	1
ENSG00000182541.13	LIMK2	1574	MEturquoise	TrC01	1
ENSG00000114126.13	TFDP2	1574	MEturquoise	TrC01	1
ENSG00000163870.10	TPRA1	1574	MEturquoise	TrC01	1
ENSG00000102554.9	KLF5	1574	MEturquoise	TrC01	1
ENSG00000171522.5	PTGER4	1574	MEturquoise	TrC01	1
ENSG00000102606.13	ARHGEF7	1574	MEturquoise	TrC01	1
ENSG00000163734.4	CXCL3	1574	MEturquoise	TrC01	1
ENSG00000112139.10	MDGA1	1574	MEturquoise	TrC01	1
ENSG00000198088.6	NUP62CL	1574	MEturquoise	TrC01	1
ENSG00000130787.9	HIP1R	1574	MEturquoise	TrC01	1
ENSG00000125726.6	CD70	1574	MEturquoise	TrC01	1
ENSG00000172985.8	SH3RF3	1574	MEturquoise	TrC01	1
ENSG00000171621.9	SPSB1	1574	MEturquoise	TrC01	1
ENSG00000182230.7	FAM153B	1574	MEturquoise	TrC01	1
ENSG00000166676.10	TVP23A	1574	MEturquoise	TrC01	1
ENSG00000151208.12	DLG5	1574	MEturquoise	TrC01	1
ENSG00000173585.11	CCR9	1574	MEturquoise	TrC01	1
ENSG00000204444.6	APOM	1574	MEturquoise	TrC01	1
ENSG00000111344.7	RASAL1	1574	MEturquoise	TrC01	1
ENSG00000182853.7	VMO1	1574	MEturquoise	TrC01	1
ENSG00000120306.5	CYSTM1	1574	MEturquoise	TrC01	1
ENSG00000242689.1	CNTF	1574	MEturquoise	TrC01	1
ENSG00000156804.3	FBXO32	1574	MEturquoise	TrC01	1
ENSG00000234776.1	C11orf94	1574	MEturquoise	TrC01	1
ENSG00000023330.10	ALAS1	1574	MEturquoise	TrC01	1
ENSG00000166839.12	ANKDD1A	1574	MEturquoise	TrC01	1
ENSG00000197329.7	PELI1	1574	MEturquoise	TrC01	1
ENSG00000165650.7	PDZD8	1574	MEturquoise	TrC01	1
ENSG00000153317.10	ASAP1	1574	MEturquoise	TrC01	1
ENSG00000186891.9	TNFRSF18	1574	MEturquoise	TrC01	1
ENSG00000167414.4	GNG8	1574	MEturquoise	TrC01	1
ENSG00000011422.7	PLAUR	1574	MEturquoise	TrC01	1
ENSG00000144655.10	CSRNP1	1574	MEturquoise	TrC01	1
ENSG00000007350.12	TKTL1	1574	MEturquoise	TrC01	1
ENSG00000123975.4	CKS2	1574	MEturquoise	TrC01	1
ENSG00000163833.6	FBXO40	1574	MEturquoise	TrC01	1
ENSG00000067182.3	TNFRSF1A	1574	MEturquoise	TrC01	1
ENSG00000211857.1	TRAJ32	1574	MEturquoise	TrC01	1
ENSG00000213714.1	FAM209B	1574	MEturquoise	TrC01	1
ENSG00000162616.8	DNAJB4	1574	MEturquoise	TrC01	1
ENSG00000121152.5	NCAPH	1574	MEturquoise	TrC01	1
ENSG00000175505.9	CLCF1	1574	MEturquoise	TrC01	1
ENSG00000111424.6	VDR	1574	MEturquoise	TrC01	1
ENSG00000128274.11	A4GALT	1574	MEturquoise	TrC01	1
ENSG00000105717.9	PBX4	1574	MEturquoise	TrC01	1
ENSG00000187266.9	EPOR	1574	MEturquoise	TrC01	1
ENSG00000160223.12	ICOSLG	1574	MEturquoise	TrC01	1
ENSG00000185760.11	KCNQ5	1574	MEturquoise	TrC01	1
ENSG00000080986.8	NDC80	1574	MEturquoise	TrC01	1
ENSG00000269605.1	Z97053.1	1574	MEturquoise	TrC01	1
ENSG00000138646.4	HERC5	1574	MEturquoise	TrC01	1
ENSG00000123892.7	RAB38	1574	MEturquoise	TrC01	1
ENSG00000111087.5	GLI1	1574	MEturquoise	TrC01	1
ENSG00000164663.9	USP49	1574	MEturquoise	TrC01	1
ENSG00000155749.8	ALS2CR12	1574	MEturquoise	TrC01	1
ENSG00000124731.8	TREM1	1574	MEturquoise	TrC01	1
ENSG00000172243.13	CLEC7A	1574	MEturquoise	TrC01	1
ENSG00000175197.6	DDIT3	1574	MEturquoise	TrC01	1
ENSG00000118520.9	ARG1	1574	MEturquoise	TrC01	1
ENSG00000169439.7	SDC2	1574	MEturquoise	TrC01	1
ENSG00000010072.11	SPRTN	1574	MEturquoise	TrC01	1
ENSG00000136634.5	IL10	1574	MEturquoise	TrC01	1
ENSG00000100664.6	EIF5	1574	MEturquoise	TrC01	1
ENSG00000112339.10	HBS1L	1574	MEturquoise	TrC01	1
ENSG00000143924.14	EML4	1574	MEturquoise	TrC01	1
ENSG00000072274.8	TFRC	1574	MEturquoise	TrC01	1
ENSG00000121716.14	PILRB	1574	MEturquoise	TrC01	1
ENSG00000136541.10	ERMN	1574	MEturquoise	TrC01	1
ENSG00000114354.8	TFG	1574	MEturquoise	TrC01	1
ENSG00000086848.10	ALG9	1574	MEturquoise	TrC01	1
ENSG00000034677.7	RNF19A	1574	MEturquoise	TrC01	1
ENSG00000165046.8	LETM2	1574	MEturquoise	TrC01	1
ENSG00000101343.10	CRNKL1	1574	MEturquoise	TrC01	1
ENSG00000198435.2	NRARP	1574	MEturquoise	TrC01	1
ENSG00000167034.9	NKX3-1	1574	MEturquoise	TrC01	1
ENSG00000067064.6	IDI1	1574	MEturquoise	TrC01	1
ENSG00000099203.2	TMED1	1574	MEturquoise	TrC01	1
ENSG00000113811.6	SELK	1574	MEturquoise	TrC01	1
ENSG00000179889.14	PDXDC1	1574	MEturquoise	TrC01	1
ENSG00000142224.11	IL19	1574	MEturquoise	TrC01	1
ENSG00000169508.6	GPR183	1574	MEturquoise	TrC01	1
ENSG00000132823.6	OSER1	1574	MEturquoise	TrC01	1
ENSG00000179988.9	PSTK	1574	MEturquoise	TrC01	1
ENSG00000176597.7	B3GNT5	1574	MEturquoise	TrC01	1
ENSG00000070961.10	ATP2B1	1574	MEturquoise	TrC01	1
ENSG00000268538.1	KIAA1658	1574	MEturquoise	TrC01	1
ENSG00000185947.10	ZNF267	1574	MEturquoise	TrC01	1
ENSG00000008405.7	CRY1	1574	MEturquoise	TrC01	1
ENSG00000153922.6	CHD1	1574	MEturquoise	TrC01	1
ENSG00000027697.8	IFNGR1	1574	MEturquoise	TrC01	1
ENSG00000101544.4	ADNP2	1574	MEturquoise	TrC01	1
ENSG00000179119.10	SPTY2D1	1574	MEturquoise	TrC01	1
ENSG00000122692.7	SMU1	1574	MEturquoise	TrC01	1
ENSG00000143622.6	RIT1	1574	MEturquoise	TrC01	1
ENSG00000158122.7	AAED1	1574	MEturquoise	TrC01	1
ENSG00000138050.10	THUMPD2	1574	MEturquoise	TrC01	1
ENSG00000213079.5	SCAF8	1574	MEturquoise	TrC01	1
ENSG00000120705.8	ETF1	1574	MEturquoise	TrC01	1
ENSG00000137331.11	IER3	1574	MEturquoise	TrC01	1
ENSG00000130052.9	STARD8	1574	MEturquoise	TrC01	1
ENSG00000105173.9	CCNE1	1574	MEturquoise	TrC01	1
ENSG00000174807.3	CD248	1574	MEturquoise	TrC01	1
ENSG00000120694.15	HSPH1	1574	MEturquoise	TrC01	1
ENSG00000131669.5	NINJ1	1574	MEturquoise	TrC01	1
ENSG00000151353.10	TMEM18	1574	MEturquoise	TrC01	1
ENSG00000119139.12	TJP2	1574	MEturquoise	TrC01	1
ENSG00000136830.7	FAM129B	1574	MEturquoise	TrC01	1
ENSG00000144597.9	EAF1	1574	MEturquoise	TrC01	1
ENSG00000259529.1	RP11-468E2.4	1574	MEturquoise	TrC01	1
ENSG00000169242.7	EFNA1	1574	MEturquoise	TrC01	1
ENSG00000028137.12	TNFRSF1B	1574	MEturquoise	TrC01	1
ENSG00000222040.3	ADRA2B	1574	MEturquoise	TrC01	1
ENSG00000040199.14	PHLPP2	1574	MEturquoise	TrC01	1
ENSG00000162236.7	STX5	1574	MEturquoise	TrC01	1
ENSG00000112182.10	BACH2	1574	MEturquoise	TrC01	1
ENSG00000211849.1	TRAJ40	1574	MEturquoise	TrC01	1
ENSG00000069188.12	SDK2	1574	MEturquoise	TrC01	1
ENSG00000177706.8	FAM20C	1574	MEturquoise	TrC01	1
ENSG00000196126.6	HLA-DRB1	1574	MEturquoise	TrC01	1
ENSG00000136159.3	NUDT15	1574	MEturquoise	TrC01	1
ENSG00000065548.13	ZC3H15	1574	MEturquoise	TrC01	1
ENSG00000165732.8	DDX21	1574	MEturquoise	TrC01	1
ENSG00000013441.11	CLK1	1574	MEturquoise	TrC01	1
ENSG00000151893.10	CACUL1	1574	MEturquoise	TrC01	1
ENSG00000171843.11	MLLT3	1574	MEturquoise	TrC01	1
ENSG00000115816.9	CEBPZ	1574	MEturquoise	TrC01	1
ENSG00000133131.10	MORC4	1574	MEturquoise	TrC01	1
ENSG00000136932.9	C9orf156	1574	MEturquoise	TrC01	1
ENSG00000163660.7	CCNL1	1574	MEturquoise	TrC01	1
ENSG00000113448.12	PDE4D	1574	MEturquoise	TrC01	1
ENSG00000196878.8	LAMB3	1574	MEturquoise	TrC01	1
ENSG00000253276.1	CCDC71L	1574	MEturquoise	TrC01	1
ENSG00000143507.13	DUSP10	1574	MEturquoise	TrC01	1
ENSG00000106266.4	SNX8	1574	MEturquoise	TrC01	1
ENSG00000211875.1	TRAJ14	1574	MEturquoise	TrC01	1
ENSG00000211872.1	TRAJ17	1574	MEturquoise	TrC01	1
ENSG00000116574.4	RHOU	1574	MEturquoise	TrC01	1
ENSG00000117479.8	SLC19A2	1574	MEturquoise	TrC01	1
ENSG00000067334.9	DNTTIP2	1574	MEturquoise	TrC01	1
ENSG00000258890.2	CEP95	1574	MEturquoise	TrC01	1
ENSG00000108406.5	DHX40	1574	MEturquoise	TrC01	1
ENSG00000138069.12	RAB1A	1574	MEturquoise	TrC01	1
ENSG00000152102.13	FAM168B	1574	MEturquoise	TrC01	1
ENSG00000134480.9	CCNH	1574	MEturquoise	TrC01	1
ENSG00000176845.8	METRNL	1574	MEturquoise	TrC01	1
ENSG00000145495.10	MARCH6	1574	MEturquoise	TrC01	1
ENSG00000242114.1	MTFP1	1574	MEturquoise	TrC01	1
ENSG00000054118.9	THRAP3	1574	MEturquoise	TrC01	1
ENSG00000171988.13	JMJD1C	1574	MEturquoise	TrC01	1
ENSG00000156502.9	SUPV3L1	1574	MEturquoise	TrC01	1
ENSG00000120875.4	DUSP4	1574	MEturquoise	TrC01	1
ENSG00000130935.5	NOL11	1574	MEturquoise	TrC01	1
ENSG00000163376.7	KBTBD8	1574	MEturquoise	TrC01	1
ENSG00000165195.9	PIGA	1574	MEturquoise	TrC01	1
ENSG00000176490.4	DIRAS1	1574	MEturquoise	TrC01	1
ENSG00000131873.5	CHSY1	1574	MEturquoise	TrC01	1
ENSG00000175106.12	TVP23C	1574	MEturquoise	TrC01	1
ENSG00000011523.9	CEP68	1574	MEturquoise	TrC01	1
ENSG00000135249.3	RINT1	1574	MEturquoise	TrC01	1
ENSG00000164758.3	MED30	1574	MEturquoise	TrC01	1
ENSG00000107937.14	GTPBP4	1574	MEturquoise	TrC01	1
ENSG00000144580.9	RQCD1	1574	MEturquoise	TrC01	1
ENSG00000180730.4	SHISA2	1574	MEturquoise	TrC01	1
ENSG00000122877.9	EGR2	1574	MEturquoise	TrC01	1
ENSG00000121864.5	ZNF639	1574	MEturquoise	TrC01	1
ENSG00000184682.5	C11orf89	1574	MEturquoise	TrC01	1
ENSG00000054523.12	KIF1B	1574	MEturquoise	TrC01	1
ENSG00000155380.7	SLC16A1	1574	MEturquoise	TrC01	1
ENSG00000226979.4	LTA	1574	MEturquoise	TrC01	1
ENSG00000168036.12	CTNNB1	1574	MEturquoise	TrC01	1
ENSG00000204519.6	ZNF551	1574	MEturquoise	TrC01	1
ENSG00000025156.8	HSF2	1574	MEturquoise	TrC01	1
ENSG00000170074.15	FAM153A	1574	MEturquoise	TrC01	1
ENSG00000183562.2	AC131971.1	1574	MEturquoise	TrC01	1
ENSG00000171867.12	PRNP	1574	MEturquoise	TrC01	1
ENSG00000116679.11	IVNS1ABP	1574	MEturquoise	TrC01	1
ENSG00000180479.9	ZNF571	1574	MEturquoise	TrC01	1
ENSG00000171606.13	ZNF274	1574	MEturquoise	TrC01	1
ENSG00000172671.15	ZFAND4	1574	MEturquoise	TrC01	1
ENSG00000110448.6	CD5	1574	MEturquoise	TrC01	1
ENSG00000173451.2	THAP2	1574	MEturquoise	TrC01	1
ENSG00000166233.8	ARIH1	1574	MEturquoise	TrC01	1
ENSG00000164543.5	STK17A	1574	MEturquoise	TrC01	1
ENSG00000132334.12	PTPRE	1574	MEturquoise	TrC01	1
ENSG00000183508.4	FAM46C	1574	MEturquoise	TrC01	1
ENSG00000064012.17	CASP8	1574	MEturquoise	TrC01	1
ENSG00000137055.10	PLAA	1574	MEturquoise	TrC01	1
ENSG00000116874.7	WARS2	1574	MEturquoise	TrC01	1
ENSG00000023839.6	ABCC2	1574	MEturquoise	TrC01	1
ENSG00000133794.13	ARNTL	1574	MEturquoise	TrC01	1
ENSG00000168496.3	FEN1	1574	MEturquoise	TrC01	1
ENSG00000143190.17	POU2F1	1574	MEturquoise	TrC01	1
ENSG00000152409.8	JMY	1574	MEturquoise	TrC01	1
ENSG00000188042.5	ARL4C	1574	MEturquoise	TrC01	1
ENSG00000089818.12	NECAP1	1574	MEturquoise	TrC01	1
ENSG00000197780.5	TAF13	1574	MEturquoise	TrC01	1
ENSG00000166405.10	RIC3	1574	MEturquoise	TrC01	1
ENSG00000171861.6	RNMTL1	1574	MEturquoise	TrC01	1
ENSG00000065135.7	GNAI3	1574	MEturquoise	TrC01	1
ENSG00000162804.9	SNED1	1574	MEturquoise	TrC01	1
ENSG00000109917.6	ZNF259	1574	MEturquoise	TrC01	1
ENSG00000090520.6	DNAJB11	1574	MEturquoise	TrC01	1
ENSG00000110852.4	CLEC2B	1574	MEturquoise	TrC01	1
ENSG00000126775.8	ATG14	1574	MEturquoise	TrC01	1
ENSG00000108556.7	CHRNE	1574	MEturquoise	TrC01	1
ENSG00000130545.11	CRB3	1574	MEturquoise	TrC01	1
ENSG00000113575.5	PPP2CA	1574	MEturquoise	TrC01	1
ENSG00000113712.12	CSNK1A1	1574	MEturquoise	TrC01	1
ENSG00000241258.2	CRCP	1574	MEturquoise	TrC01	1
ENSG00000006634.3	DBF4	1574	MEturquoise	TrC01	1
ENSG00000171865.5	RNASEH1	1574	MEturquoise	TrC01	1
ENSG00000127804.8	METTL16	1574	MEturquoise	TrC01	1
ENSG00000125772.8	GPCPD1	1574	MEturquoise	TrC01	1
ENSG00000166747.8	AP1G1	1574	MEturquoise	TrC01	1
ENSG00000119801.8	YPEL5	1574	MEturquoise	TrC01	1
ENSG00000173706.8	HEG1	1574	MEturquoise	TrC01	1
ENSG00000166681.9	NGFRAP1	1574	MEturquoise	TrC01	1
ENSG00000254087.3	LYN	1574	MEturquoise	TrC01	1
ENSG00000146072.6	TNFRSF21	1574	MEturquoise	TrC01	1
ENSG00000108582.7	CPD	1574	MEturquoise	TrC01	1
ENSG00000211776.2	TRAV2	1574	MEturquoise	TrC01	1
ENSG00000142867.8	BCL10	1574	MEturquoise	TrC01	1
ENSG00000133773.7	CCDC59	1574	MEturquoise	TrC01	1
ENSG00000242732.3	RGAG4	1574	MEturquoise	TrC01	1
ENSG00000102265.7	TIMP1	1574	MEturquoise	TrC01	1
ENSG00000119669.3	IRF2BPL	1574	MEturquoise	TrC01	1
ENSG00000062282.10	DGAT2	1574	MEturquoise	TrC01	1
ENSG00000211847.1	TRAJ42	1574	MEturquoise	TrC01	1
ENSG00000100426.6	ZBED4	1574	MEturquoise	TrC01	1
ENSG00000152443.8	ZNF776	1574	MEturquoise	TrC01	1
ENSG00000121578.8	B4GALT4	1574	MEturquoise	TrC01	1
ENSG00000101126.11	ADNP	1574	MEturquoise	TrC01	1
ENSG00000102921.3	N4BP1	1574	MEturquoise	TrC01	1
ENSG00000159164.5	SV2A	1574	MEturquoise	TrC01	1
ENSG00000176788.7	BASP1	1574	MEturquoise	TrC01	1
ENSG00000268891.1	AC006014.1	1574	MEturquoise	TrC01	1
ENSG00000074319.8	TSG101	1574	MEturquoise	TrC01	1
ENSG00000168826.11	ZBTB49	1574	MEturquoise	TrC01	1
ENSG00000089723.5	OTUB2	1574	MEturquoise	TrC01	1
ENSG00000137801.9	THBS1	1574	MEturquoise	TrC01	1
ENSG00000182687.3	GALR2	1574	MEturquoise	TrC01	1
ENSG00000137338.4	PGBD1	1574	MEturquoise	TrC01	1
ENSG00000211855.1	TRAJ34	1574	MEturquoise	TrC01	1
ENSG00000102755.6	FLT1	1574	MEturquoise	TrC01	1
ENSG00000005889.11	ZFX	1574	MEturquoise	TrC01	1
ENSG00000267534.1	S1PR2	1574	MEturquoise	TrC01	1
ENSG00000108239.8	TBC1D12	1574	MEturquoise	TrC01	1
ENSG00000108688.7	CCL7	1574	MEturquoise	TrC01	1
ENSG00000176531.6	PHLDB3	1574	MEturquoise	TrC01	1
ENSG00000124614.9	RPS10	1574	MEturquoise	TrC01	1
ENSG00000124145.5	SDC4	1574	MEturquoise	TrC01	1
ENSG00000082458.7	DLG3	1574	MEturquoise	TrC01	1
ENSG00000181409.7	AATK	1574	MEturquoise	TrC01	1
ENSG00000185158.8	LRRC37B	1574	MEturquoise	TrC01	1
ENSG00000140199.7	SLC12A6	1574	MEturquoise	TrC01	1
ENSG00000013588.5	GPRC5A	1574	MEturquoise	TrC01	1
ENSG00000119673.10	ACOT2	1574	MEturquoise	TrC01	1
ENSG00000143195.8	ILDR2	1574	MEturquoise	TrC01	1
ENSG00000171617.9	ENC1	1574	MEturquoise	TrC01	1
ENSG00000165685.4	TMEM52B	1574	MEturquoise	TrC01	1
ENSG00000189283.5	FHIT	1574	MEturquoise	TrC01	1
ENSG00000143344.11	RGL1	1574	MEturquoise	TrC01	1
ENSG00000183484.7	GPR132	1574	MEturquoise	TrC01	1
ENSG00000186352.4	ANKRD37	1574	MEturquoise	TrC01	1
ENSG00000159128.10	IFNGR2	1574	MEturquoise	TrC01	1
ENSG00000182379.9	NXPH4	1574	MEturquoise	TrC01	1
ENSG00000124191.13	TOX2	1574	MEturquoise	TrC01	1
ENSG00000116717.7	GADD45A	1574	MEturquoise	TrC01	1
ENSG00000143869.5	GDF7	1574	MEturquoise	TrC01	1
ENSG00000148516.17	ZEB1	1574	MEturquoise	TrC01	1
ENSG00000198805.7	PNP	1574	MEturquoise	TrC01	1
ENSG00000101445.5	PPP1R16B	1574	MEturquoise	TrC01	1
ENSG00000173391.4	OLR1	1574	MEturquoise	TrC01	1
ENSG00000187601.3	MAGEH1	1574	MEturquoise	TrC01	1
ENSG00000008056.8	SYN1	1574	MEturquoise	TrC01	1
ENSG00000123130.12	ACOT9	1574	MEturquoise	TrC01	1
ENSG00000130222.6	GADD45G	1574	MEturquoise	TrC01	1
ENSG00000167987.6	VPS37C	1574	MEturquoise	TrC01	1
ENSG00000152056.12	AP1S3	1574	MEturquoise	TrC01	1
ENSG00000165029.11	ABCA1	1574	MEturquoise	TrC01	1
ENSG00000139714.8	MORN3	1574	MEturquoise	TrC01	1
ENSG00000211771.1	TRBJ2-7	1574	MEturquoise	TrC01	1
ENSG00000132170.15	PPARG	1574	MEturquoise	TrC01	1
ENSG00000138378.13	STAT4	1574	MEturquoise	TrC01	1
ENSG00000140009.14	ESR2	1574	MEturquoise	TrC01	1
ENSG00000186810.7	CXCR3	1574	MEturquoise	TrC01	1
ENSG00000175768.8	TOMM5	1574	MEturquoise	TrC01	1
ENSG00000186918.9	ZNF395	1574	MEturquoise	TrC01	1
ENSG00000101384.7	JAG1	1574	MEturquoise	TrC01	1
ENSG00000081913.9	PHLPP1	1574	MEturquoise	TrC01	1
ENSG00000254827.1	SLC22A18AS	1574	MEturquoise	TrC01	1
ENSG00000100036.11	SLC35E4	1574	MEturquoise	TrC01	1
ENSG00000117481.6	NSUN4	1574	MEturquoise	TrC01	1
ENSG00000162772.12	ATF3	1574	MEturquoise	TrC01	1
ENSG00000164654.11	MIOS	1574	MEturquoise	TrC01	1
ENSG00000069849.6	ATP1B3	1574	MEturquoise	TrC01	1
ENSG00000186049.4	KRT73	1574	MEturquoise	TrC01	1
ENSG00000183655.11	KLHL25	1574	MEturquoise	TrC01	1
ENSG00000138670.12	RASGEF1B	1574	MEturquoise	TrC01	1
ENSG00000125245.8	GPR18	1574	MEturquoise	TrC01	1
ENSG00000134333.9	LDHA	1574	MEturquoise	TrC01	1
ENSG00000183690.12	EFHC2	1574	MEturquoise	TrC01	1
ENSG00000220032.4	RP11-17M16.1	1574	MEturquoise	TrC01	1
ENSG00000134278.10	SPIRE1	1574	MEturquoise	TrC01	1
ENSG00000178403.3	NEUROG2	1574	MEturquoise	TrC01	1
ENSG00000085465.11	OVGP1	1574	MEturquoise	TrC01	1
ENSG00000229644.4	NAMPTL	1574	MEturquoise	TrC01	1
ENSG00000122862.4	SRGN	1574	MEturquoise	TrC01	1
ENSG00000083817.8	ZNF416	1574	MEturquoise	TrC01	1
ENSG00000211851.1	TRAJ38	1574	MEturquoise	TrC01	1
ENSG00000125484.7	GTF3C4	1574	MEturquoise	TrC01	1
ENSG00000178307.5	TMEM11	1574	MEturquoise	TrC01	1
ENSG00000169429.6	IL8	1574	MEturquoise	TrC01	1
ENSG00000204381.7	LAYN	1574	MEturquoise	TrC01	1
ENSG00000197701.7	ZNF595	1574	MEturquoise	TrC01	1
ENSG00000176095.7	IP6K1	1574	MEturquoise	TrC01	1
ENSG00000160179.14	ABCG1	1574	MEturquoise	TrC01	1
ENSG00000213694.3	S1PR3	1574	MEturquoise	TrC01	1
ENSG00000221963.5	APOL6	1574	MEturquoise	TrC01	1
ENSG00000137507.7	LRRC32	1574	MEturquoise	TrC01	1
ENSG00000110851.7	PRDM4	1574	MEturquoise	TrC01	1
ENSG00000111981.4	ULBP1	1574	MEturquoise	TrC01	1
ENSG00000211852.1	TRAJ37	1574	MEturquoise	TrC01	1
ENSG00000141526.10	SLC16A3	1574	MEturquoise	TrC01	1
ENSG00000104221.8	BRF2	1574	MEturquoise	TrC01	1
ENSG00000188215.5	DCUN1D3	1574	MEturquoise	TrC01	1
ENSG00000063438.12	AHRR	1574	MEturquoise	TrC01	1
ENSG00000189306.6	RRP7A	1574	MEturquoise	TrC01	1
ENSG00000163596.12	ICA1L	1574	MEturquoise	TrC01	1
ENSG00000118514.9	ALDH8A1	1574	MEturquoise	TrC01	1
ENSG00000135404.7	CD63	1574	MEturquoise	TrC01	1
ENSG00000120738.7	EGR1	1574	MEturquoise	TrC01	1
ENSG00000130598.11	TNNI2	1574	MEturquoise	TrC01	1
ENSG00000147050.10	KDM6A	1574	MEturquoise	TrC01	1
ENSG00000130830.10	MPP1	1574	MEturquoise	TrC01	1
ENSG00000116106.7	EPHA4	1574	MEturquoise	TrC01	1
ENSG00000175104.10	TRAF6	1574	MEturquoise	TrC01	1
ENSG00000102226.5	USP11	1574	MEturquoise	TrC01	1
ENSG00000188011.5	CXXC11	1574	MEturquoise	TrC01	1
ENSG00000189013.10	KIR2DL4	1574	MEturquoise	TrC01	1
ENSG00000170464.5	DNAJC18	1574	MEturquoise	TrC01	1
ENSG00000211848.1	TRAJ41	1574	MEturquoise	TrC01	1
ENSG00000117525.9	F3	1574	MEturquoise	TrC01	1
ENSG00000060069.12	CTDP1	1574	MEturquoise	TrC01	1
ENSG00000153094.17	BCL2L11	1574	MEturquoise	TrC01	1
ENSG00000139318.7	DUSP6	1574	MEturquoise	TrC01	1
ENSG00000108179.9	PPIF	1574	MEturquoise	TrC01	1
ENSG00000049246.10	PER3	1574	MEturquoise	TrC01	1
ENSG00000154252.11	GAL3ST2	1574	MEturquoise	TrC01	1
ENSG00000178229.7	ZNF543	1574	MEturquoise	TrC01	1
ENSG00000157551.13	KCNJ15	1574	MEturquoise	TrC01	1
ENSG00000140465.9	CYP1A1	1574	MEturquoise	TrC01	1
ENSG00000159216.14	RUNX1	1574	MEturquoise	TrC01	1
ENSG00000167325.10	RRM1	1574	MEturquoise	TrC01	1
ENSG00000204099.7	NEU4	1574	MEturquoise	TrC01	1
ENSG00000138621.7	PPCDC	1574	MEturquoise	TrC01	1
ENSG00000138463.8	DIRC2	1574	MEturquoise	TrC01	1
ENSG00000198719.7	DLL1	1574	MEturquoise	TrC01	1
ENSG00000119326.10	CTNNAL1	1574	MEturquoise	TrC01	1
ENSG00000166313.14	APBB1	1574	MEturquoise	TrC01	1
ENSG00000107104.14	KANK1	1574	MEturquoise	TrC01	1
ENSG00000211863.1	TRAJ26	1574	MEturquoise	TrC01	1
ENSG00000151117.4	TMEM86A	1574	MEturquoise	TrC01	1
ENSG00000034053.10	APBA2	1574	MEturquoise	TrC01	1
ENSG00000125735.6	TNFSF14	1574	MEturquoise	TrC01	1
ENSG00000139514.8	SLC7A1	1574	MEturquoise	TrC01	1
ENSG00000125633.6	CCDC93	1574	MEturquoise	TrC01	1
ENSG00000089902.8	RCOR1	1574	MEturquoise	TrC01	1
ENSG00000196436.7	NPIPB15	1574	MEturquoise	TrC01	1
ENSG00000164556.7	FAM183B	1574	MEturquoise	TrC01	1
ENSG00000066379.10	ZNRD1	1574	MEturquoise	TrC01	1
ENSG00000183876.8	ARSI	1574	MEturquoise	TrC01	1
ENSG00000185304.12	RGPD2	1574	MEturquoise	TrC01	1
ENSG00000116983.8	HPCAL4	1574	MEturquoise	TrC01	1
ENSG00000197620.6	CXorf40A	1574	MEturquoise	TrC01	1
ENSG00000167977.4	KCTD5	1574	MEturquoise	TrC01	1
ENSG00000206077.6	ZDHHC11B	1574	MEturquoise	TrC01	1
ENSG00000137575.7	SDCBP	1574	MEturquoise	TrC01	1
ENSG00000120539.10	MASTL	1574	MEturquoise	TrC01	1
ENSG00000136875.8	PRPF4	1574	MEturquoise	TrC01	1
ENSG00000065675.10	PRKCQ	1574	MEturquoise	TrC01	1
ENSG00000173273.11	TNKS	1574	MEturquoise	TrC01	1
ENSG00000112245.6	PTP4A1	1574	MEturquoise	TrC01	1
ENSG00000169895.5	SYAP1	1574	MEturquoise	TrC01	1
ENSG00000108821.9	COL1A1	1574	MEturquoise	TrC01	1
ENSG00000154127.5	UBASH3B	1574	MEturquoise	TrC01	1
ENSG00000132952.7	USPL1	1574	MEturquoise	TrC01	1
ENSG00000006712.10	PAF1	1574	MEturquoise	TrC01	1
ENSG00000249992.1	TMEM158	1574	MEturquoise	TrC01	1
ENSG00000138297.9	TIMM23	1574	MEturquoise	TrC01	1
ENSG00000141428.12	C18orf21	1574	MEturquoise	TrC01	1
ENSG00000138381.5	ASNSD1	1574	MEturquoise	TrC01	1
ENSG00000171649.7	ZIK1	1574	MEturquoise	TrC01	1
ENSG00000099797.7	TECR	1574	MEturquoise	TrC01	1
ENSG00000106003.8	LFNG	1574	MEturquoise	TrC01	1
ENSG00000109787.8	KLF3	1574	MEturquoise	TrC01	1
ENSG00000132434.5	LANCL2	1574	MEturquoise	TrC01	1
ENSG00000174579.3	MSL2	1574	MEturquoise	TrC01	1
ENSG00000143851.11	PTPN7	1574	MEturquoise	TrC01	1
ENSG00000163935.9	SFMBT1	1574	MEturquoise	TrC01	1
ENSG00000213064.5	SFT2D2	1574	MEturquoise	TrC01	1
ENSG00000115977.14	AAK1	1574	MEturquoise	TrC01	1
ENSG00000186431.14	FCAR	1574	MEturquoise	TrC01	1
ENSG00000129460.11	NGDN	1574	MEturquoise	TrC01	1
ENSG00000096401.7	CDC5L	1574	MEturquoise	TrC01	1
ENSG00000154640.10	BTG3	1574	MEturquoise	TrC01	1
ENSG00000120370.8	GORAB	1574	MEturquoise	TrC01	1
ENSG00000119523.8	ALG2	1574	MEturquoise	TrC01	1
ENSG00000176542.5	KIAA2018	1574	MEturquoise	TrC01	1
ENSG00000213762.6	ZNF134	1574	MEturquoise	TrC01	1
ENSG00000105821.10	DNAJC2	1574	MEturquoise	TrC01	1
ENSG00000100281.9	HMGXB4	1574	MEturquoise	TrC01	1
ENSG00000152454.3	ZNF256	1574	MEturquoise	TrC01	1
ENSG00000105835.7	NAMPT	1574	MEturquoise	TrC01	1
ENSG00000123545.5	NDUFAF4	1574	MEturquoise	TrC01	1
ENSG00000196352.9	CD55	1574	MEturquoise	TrC01	1
ENSG00000204345.1	CD300LD	1574	MEturquoise	TrC01	1
ENSG00000176105.9	YES1	1574	MEturquoise	TrC01	1
ENSG00000107951.8	MTPAP	1574	MEturquoise	TrC01	1
ENSG00000111266.4	DUSP16	1574	MEturquoise	TrC01	1
ENSG00000127824.9	TUBA4A	1574	MEturquoise	TrC01	1
ENSG00000100100.8	PIK3IP1	1574	MEturquoise	TrC01	1
ENSG00000137502.5	RAB30	1574	MEturquoise	TrC01	1
ENSG00000089057.10	SLC23A2	1574	MEturquoise	TrC01	1
ENSG00000007341.14	ST7L	1574	MEturquoise	TrC01	1
ENSG00000151012.9	SLC7A11	1574	MEturquoise	TrC01	1
ENSG00000196781.9	TLE1	1574	MEturquoise	TrC01	1
ENSG00000109099.9	PMP22	1574	MEturquoise	TrC01	1
ENSG00000111666.6	CHPT1	1574	MEturquoise	TrC01	1
ENSG00000169255.9	B3GALNT1	1574	MEturquoise	TrC01	1
ENSG00000204165.5	CXorf65	1574	MEturquoise	TrC01	1
ENSG00000089234.11	BRAP	1574	MEturquoise	TrC01	1
ENSG00000213782.3	DDX47	1574	MEturquoise	TrC01	1
ENSG00000153201.11	RANBP2	1574	MEturquoise	TrC01	1
ENSG00000138592.9	USP8	1574	MEturquoise	TrC01	1
ENSG00000155640.5	C10orf12	1574	MEturquoise	TrC01	1
ENSG00000109321.6	AREG	1574	MEturquoise	TrC01	1
ENSG00000172071.7	EIF2AK3	1574	MEturquoise	TrC01	1
ENSG00000136522.9	MRPL47	1574	MEturquoise	TrC01	1
ENSG00000124224.12	PPP4R1L	1574	MEturquoise	TrC01	1
ENSG00000163814.3	CDCP1	1574	MEturquoise	TrC01	1
ENSG00000055211.8	GINM1	1574	MEturquoise	TrC01	1
ENSG00000136158.6	SPRY2	1574	MEturquoise	TrC01	1
ENSG00000204178.5	TMEM57	1574	MEturquoise	TrC01	1
ENSG00000205246.4	RPSAP58	1574	MEturquoise	TrC01	1
ENSG00000186827.6	TNFRSF4	1574	MEturquoise	TrC01	1
ENSG00000135093.8	USP30	1574	MEturquoise	TrC01	1
ENSG00000174574.11	AKIRIN1	1574	MEturquoise	TrC01	1
ENSG00000123505.10	AMD1	1574	MEturquoise	TrC01	1
ENSG00000169884.9	WNT10B	1574	MEturquoise	TrC01	1
ENSG00000168758.6	SEMA4C	1574	MEturquoise	TrC01	1
ENSG00000078237.4	C12orf5	1574	MEturquoise	TrC01	1
ENSG00000117133.6	RPF1	1574	MEturquoise	TrC01	1
ENSG00000167565.8	SERTAD3	1574	MEturquoise	TrC01	1
ENSG00000135047.10	CTSL	1574	MEturquoise	TrC01	1
ENSG00000122543.6	OCM	1574	MEturquoise	TrC01	1
ENSG00000144741.13	SLC25A26	1574	MEturquoise	TrC01	1
ENSG00000068697.6	LAPTM4A	1574	MEturquoise	TrC01	1
ENSG00000162851.6	TFB2M	1574	MEturquoise	TrC01	1
ENSG00000150787.3	PTS	1574	MEturquoise	TrC01	1
ENSG00000186407.4	CD300E	1574	MEturquoise	TrC01	1
ENSG00000113161.11	HMGCR	1574	MEturquoise	TrC01	1
ENSG00000095951.12	HIVEP1	1574	MEturquoise	TrC01	1
ENSG00000112972.10	HMGCS1	1574	MEturquoise	TrC01	1
ENSG00000166974.8	MAPRE2	1574	MEturquoise	TrC01	1
ENSG00000116560.6	SFPQ	1574	MEturquoise	TrC01	1
ENSG00000197632.4	SERPINB2	1574	MEturquoise	TrC01	1
ENSG00000162408.10	NOL9	1574	MEturquoise	TrC01	1
ENSG00000178974.5	FBXO34	1574	MEturquoise	TrC01	1
ENSG00000175606.6	TMEM70	1574	MEturquoise	TrC01	1
ENSG00000164944.7	KIAA1429	1574	MEturquoise	TrC01	1
ENSG00000170677.5	SOCS6	1574	MEturquoise	TrC01	1
ENSG00000115368.5	WDR75	1574	MEturquoise	TrC01	1
ENSG00000067900.6	ROCK1	1574	MEturquoise	TrC01	1
ENSG00000071243.11	ING3	1574	MEturquoise	TrC01	1
ENSG00000113569.11	NUP155	1574	MEturquoise	TrC01	1
ENSG00000127081.9	ZNF484	1574	MEturquoise	TrC01	1
ENSG00000145414.4	NAF1	1574	MEturquoise	TrC01	1
ENSG00000116285.8	ERRFI1	1574	MEturquoise	TrC01	1
ENSG00000156273.11	BACH1	1574	MEturquoise	TrC01	1
ENSG00000179021.5	C3orf38	1574	MEturquoise	TrC01	1
ENSG00000100003.13	SEC14L2	1574	MEturquoise	TrC01	1
ENSG00000184428.8	TOP1MT	1574	MEturquoise	TrC01	1
ENSG00000100221.6	JOSD1	1574	MEturquoise	TrC01	1
ENSG00000204427.7	ABHD16A	1574	MEturquoise	TrC01	1
ENSG00000163938.12	GNL3	1574	MEturquoise	TrC01	1
ENSG00000116761.7	CTH	1574	MEturquoise	TrC01	1
ENSG00000139112.6	GABARAPL1	1574	MEturquoise	TrC01	1
ENSG00000163661.3	PTX3	1574	MEturquoise	TrC01	1
ENSG00000055609.13	KMT2C	1574	MEturquoise	TrC01	1
ENSG00000166046.6	TCP11L2	1574	MEturquoise	TrC01	1
ENSG00000113643.4	RARS	1574	MEturquoise	TrC01	1
ENSG00000103978.11	TMEM87A	1574	MEturquoise	TrC01	1
ENSG00000114541.10	FRMD4B	1574	MEturquoise	TrC01	1
ENSG00000062582.9	MRPS24	1574	MEturquoise	TrC01	1
ENSG00000005483.15	KMT2E	1574	MEturquoise	TrC01	1
ENSG00000156735.6	BAG4	1574	MEturquoise	TrC01	1
ENSG00000105993.10	DNAJB6	1574	MEturquoise	TrC01	1
ENSG00000105851.6	PIK3CG	1574	MEturquoise	TrC01	1
ENSG00000010278.7	CD9	1574	MEturquoise	TrC01	1
ENSG00000166847.5	DCTN5	1574	MEturquoise	TrC01	1
ENSG00000166793.6	YPEL4	1574	MEturquoise	TrC01	1
ENSG00000120800.4	UTP20	1574	MEturquoise	TrC01	1
ENSG00000106615.5	RHEB	1574	MEturquoise	TrC01	1
ENSG00000196368.4	NUDT11	1574	MEturquoise	TrC01	1
ENSG00000036257.8	CUL3	1574	MEturquoise	TrC01	1
ENSG00000135241.12	PNPLA8	1574	MEturquoise	TrC01	1
ENSG00000188529.10	SRSF10	1574	MEturquoise	TrC01	1
ENSG00000156675.11	RAB11FIP1	1574	MEturquoise	TrC01	1
ENSG00000133316.11	WDR74	1574	MEturquoise	TrC01	1
ENSG00000140526.12	ABHD2	1574	MEturquoise	TrC01	1
ENSG00000124466.8	LYPD3	1574	MEturquoise	TrC01	1
ENSG00000122641.9	INHBA	1574	MEturquoise	TrC01	1
ENSG00000183617.4	MRPL54	1574	MEturquoise	TrC01	1
ENSG00000124789.7	NUP153	1574	MEturquoise	TrC01	1
ENSG00000197405.3	C5AR1	1574	MEturquoise	TrC01	1
ENSG00000187134.8	AKR1C1	1574	MEturquoise	TrC01	1
ENSG00000166886.8	NAB2	1574	MEturquoise	TrC01	1
ENSG00000085978.17	ATG16L1	1574	MEturquoise	TrC01	1
ENSG00000090316.11	MAEA	1574	MEturquoise	TrC01	1
ENSG00000167747.9	C19orf48	1574	MEturquoise	TrC01	1
ENSG00000167460.10	TPM4	1574	MEturquoise	TrC01	1
ENSG00000154165.3	GPR15	1574	MEturquoise	TrC01	1
ENSG00000099985.3	OSM	1574	MEturquoise	TrC01	1
ENSG00000102760.12	RGCC	1574	MEturquoise	TrC01	1
ENSG00000197321.10	SVIL	1574	MEturquoise	TrC01	1
ENSG00000130340.10	SNX9	1574	MEturquoise	TrC01	1
ENSG00000159885.9	ZNF222	1574	MEturquoise	TrC01	1
ENSG00000153234.9	NR4A2	1574	MEturquoise	TrC01	1
ENSG00000255423.1	EBLN2	1574	MEturquoise	TrC01	1
ENSG00000135976.12	ANKRD36	1574	MEturquoise	TrC01	1
ENSG00000171368.10	TPPP	1574	MEturquoise	TrC01	1
ENSG00000165392.5	WRN	1574	MEturquoise	TrC01	1
ENSG00000108924.9	HLF	1574	MEturquoise	TrC01	1
ENSG00000256223.1	ZNF10	1574	MEturquoise	TrC01	1
ENSG00000166086.8	JAM3	1574	MEturquoise	TrC01	1
ENSG00000070501.7	POLB	1574	MEturquoise	TrC01	1
ENSG00000081041.8	CXCL2	1574	MEturquoise	TrC01	1
ENSG00000174485.10	DENND4A	1574	MEturquoise	TrC01	1
ENSG00000142731.6	PLK4	1574	MEturquoise	TrC01	1
ENSG00000118292.4	C1orf54	1574	MEturquoise	TrC01	1
ENSG00000249109.1	RP11-1026M7.2	1574	MEturquoise	TrC01	1
ENSG00000126804.9	ZBTB1	1574	MEturquoise	TrC01	1
ENSG00000059728.6	MXD1	1574	MEturquoise	TrC01	1
ENSG00000113460.8	BRIX1	1574	MEturquoise	TrC01	1
ENSG00000146221.8	TCTE1	1574	MEturquoise	TrC01	1
ENSG00000152439.8	ZNF773	1574	MEturquoise	TrC01	1
ENSG00000167680.11	SEMA6B	1574	MEturquoise	TrC01	1
ENSG00000022267.12	FHL1	1574	MEturquoise	TrC01	1
ENSG00000145358.2	DDIT4L	1574	MEturquoise	TrC01	1
ENSG00000112137.12	PHACTR1	1574	MEturquoise	TrC01	1
ENSG00000269305.1	AL158147.2	1574	MEturquoise	TrC01	1
ENSG00000170325.10	PRDM10	1574	MEturquoise	TrC01	1
ENSG00000146457.10	WTAP	1574	MEturquoise	TrC01	1
ENSG00000085721.8	RRN3	1574	MEturquoise	TrC01	1
ENSG00000112200.12	ZNF451	1574	MEturquoise	TrC01	1
ENSG00000169905.8	TOR1AIP2	1574	MEturquoise	TrC01	1
ENSG00000051108.10	HERPUD1	1574	MEturquoise	TrC01	1
ENSG00000166592.7	RRAD	1574	MEturquoise	TrC01	1
ENSG00000149970.10	CNKSR2	1574	MEturquoise	TrC01	1
ENSG00000160818.12	GPATCH4	1574	MEturquoise	TrC01	1
ENSG00000141076.13	CIRH1A	1574	MEturquoise	TrC01	1
ENSG00000100024.10	UPB1	1574	MEturquoise	TrC01	1
ENSG00000072364.8	AFF4	1574	MEturquoise	TrC01	1
ENSG00000132142.15	ACACA	1574	MEturquoise	TrC01	1
ENSG00000124091.5	GCNT7	1574	MEturquoise	TrC01	1
ENSG00000177374.8	HIC1	1574	MEturquoise	TrC01	1
ENSG00000241484.5	ARHGAP8	1574	MEturquoise	TrC01	1
ENSG00000049449.4	RCN1	1574	MEturquoise	TrC01	1
ENSG00000164164.11	OTUD4	1574	MEturquoise	TrC01	1
ENSG00000134900.7	TPP2	1574	MEturquoise	TrC01	1
ENSG00000066084.8	DIP2B	1574	MEturquoise	TrC01	1
ENSG00000122644.8	ARL4A	1574	MEturquoise	TrC01	1
ENSG00000160789.15	LMNA	1574	MEturquoise	TrC01	1
ENSG00000187186.10	RP11-195F19.5	1574	MEturquoise	TrC01	1
ENSG00000008294.16	SPAG9	1574	MEturquoise	TrC01	1
ENSG00000197037.6	ZSCAN25	1574	MEturquoise	TrC01	1
ENSG00000104064.12	GABPB1	1574	MEturquoise	TrC01	1
ENSG00000162924.9	REL	1574	MEturquoise	TrC01	1
ENSG00000163624.5	CDS1	1574	MEturquoise	TrC01	1
ENSG00000076003.4	MCM6	1574	MEturquoise	TrC01	1
ENSG00000117139.12	KDM5B	1574	MEturquoise	TrC01	1
ENSG00000150347.10	ARID5B	1574	MEturquoise	TrC01	1
ENSG00000175376.4	EIF1AD	1574	MEturquoise	TrC01	1
ENSG00000124486.8	USP9X	1574	MEturquoise	TrC01	1
ENSG00000159346.8	ADIPOR1	1574	MEturquoise	TrC01	1
ENSG00000171316.7	CHD7	1574	MEturquoise	TrC01	1
ENSG00000135821.12	GLUL	1574	MEturquoise	TrC01	1
ENSG00000101150.13	TPD52L2	1574	MEturquoise	TrC01	1
ENSG00000170836.7	PPM1D	1574	MEturquoise	TrC01	1
ENSG00000118707.5	TGIF2	1574	MEturquoise	TrC01	1
ENSG00000112033.9	PPARD	1574	MEturquoise	TrC01	1
ENSG00000115594.7	IL1R1	1574	MEturquoise	TrC01	1
ENSG00000127311.5	HELB	1574	MEturquoise	TrC01	1
ENSG00000142178.7	SIK1	1574	MEturquoise	TrC01	1
ENSG00000086712.8	TXLNG	1574	MEturquoise	TrC01	1
ENSG00000175544.9	CABP4	1574	MEturquoise	TrC01	1
ENSG00000137814.5	HAUS2	1574	MEturquoise	TrC01	1
ENSG00000183160.8	TMEM119	1574	MEturquoise	TrC01	1
ENSG00000083635.7	NUFIP1	1574	MEturquoise	TrC01	1
ENSG00000198455.3	ZXDB	1574	MEturquoise	TrC01	1
ENSG00000069966.14	GNB5	1574	MEturquoise	TrC01	1
ENSG00000070047.7	PHRF1	1574	MEturquoise	TrC01	1
ENSG00000155926.9	SLA	1574	MEturquoise	TrC01	1
ENSG00000127774.6	EMC6	1574	MEturquoise	TrC01	1
ENSG00000197728.5	RPS26	1574	MEturquoise	TrC01	1
ENSG00000258512.1	RP11-796G6.2	1574	MEturquoise	TrC01	1
ENSG00000173166.13	RAPH1	1574	MEturquoise	TrC01	1
ENSG00000128342.4	LIF	1574	MEturquoise	TrC01	1
ENSG00000180228.8	PRKRA	1574	MEturquoise	TrC01	1
ENSG00000101665.4	SMAD7	1574	MEturquoise	TrC01	1
ENSG00000244687.7	UBE2V1	1574	MEturquoise	TrC01	1
ENSG00000110906.8	KCTD10	1574	MEturquoise	TrC01	1
ENSG00000178127.8	NDUFV2	1574	MEturquoise	TrC01	1
ENSG00000189067.8	LITAF	1574	MEturquoise	TrC01	1
ENSG00000139620.8	KANSL2	1574	MEturquoise	TrC01	1
ENSG00000257242.2	C12orf79	1574	MEturquoise	TrC01	1
ENSG00000121594.7	CD80	1574	MEturquoise	TrC01	1
ENSG00000159082.13	SYNJ1	1574	MEturquoise	TrC01	1
ENSG00000112486.10	CCR6	1574	MEturquoise	TrC01	1
ENSG00000204186.3	ZDBF2	1574	MEturquoise	TrC01	1
ENSG00000163513.13	TGFBR2	1574	MEturquoise	TrC01	1
ENSG00000188542.5	DUSP28	1574	MEturquoise	TrC01	1
ENSG00000215301.5	DDX3X	1574	MEturquoise	TrC01	1
ENSG00000164823.5	OSGIN2	1574	MEturquoise	TrC01	1
ENSG00000171793.9	CTPS1	1574	MEturquoise	TrC01	1
ENSG00000177494.5	ZBED2	1574	MEturquoise	TrC01	1
ENSG00000119280.12	C1orf198	1574	MEturquoise	TrC01	1
ENSG00000042429.6	MED17	1574	MEturquoise	TrC01	1
ENSG00000119508.13	NR4A3	1574	MEturquoise	TrC01	1
ENSG00000126524.5	SBDS	1574	MEturquoise	TrC01	1
ENSG00000160908.14	ZNF394	1574	MEturquoise	TrC01	1
ENSG00000125810.9	CD93	1574	MEturquoise	TrC01	1
ENSG00000151690.10	MFSD6	1574	MEturquoise	TrC01	1
ENSG00000114784.3	EIF1B	1574	MEturquoise	TrC01	1
ENSG00000109445.6	ZNF330	1574	MEturquoise	TrC01	1
ENSG00000132661.3	NXT1	1574	MEturquoise	TrC01	1
ENSG00000169375.11	SIN3A	1574	MEturquoise	TrC01	1
ENSG00000124780.9	KCNK17	1574	MEturquoise	TrC01	1
ENSG00000139946.5	PELI2	1574	MEturquoise	TrC01	1
ENSG00000165943.4	MOAP1	1574	MEturquoise	TrC01	1
ENSG00000155307.13	SAMSN1	1574	MEturquoise	TrC01	1
ENSG00000110713.11	NUP98	1574	MEturquoise	TrC01	1
ENSG00000159496.10	RGL4	1574	MEturquoise	TrC01	1
ENSG00000124019.9	FAM124B	1574	MEturquoise	TrC01	1
ENSG00000103342.8	GSPT1	1574	MEturquoise	TrC01	1
ENSG00000124120.6	TTPAL	1574	MEturquoise	TrC01	1
ENSG00000132773.7	TOE1	1574	MEturquoise	TrC01	1
ENSG00000163961.4	RNF168	1574	MEturquoise	TrC01	1
ENSG00000124205.11	EDN3	1574	MEturquoise	TrC01	1
ENSG00000068878.10	PSME4	1574	MEturquoise	TrC01	1
ENSG00000147526.15	TACC1	1574	MEturquoise	TrC01	1
ENSG00000136925.10	TSTD2	1574	MEturquoise	TrC01	1
ENSG00000148344.10	PTGES	1574	MEturquoise	TrC01	1
ENSG00000197279.3	ZNF165	1574	MEturquoise	TrC01	1
ENSG00000135077.4	HAVCR2	1574	MEturquoise	TrC01	1
ENSG00000166682.6	TMPRSS5	1574	MEturquoise	TrC01	1
ENSG00000134594.4	RAB33A	1574	MEturquoise	TrC01	1
ENSG00000165030.3	NFIL3	1574	MEturquoise	TrC01	1
ENSG00000168615.7	ADAM9	1574	MEturquoise	TrC01	1
ENSG00000159259.7	CHAF1B	1574	MEturquoise	TrC01	1
ENSG00000141384.7	TAF4B	1574	MEturquoise	TrC01	1
ENSG00000112297.10	AIM1	1574	MEturquoise	TrC01	1
ENSG00000196581.6	AJAP1	1574	MEturquoise	TrC01	1
ENSG00000221914.4	PPP2R2A	1574	MEturquoise	TrC01	1
ENSG00000082153.13	BZW1	1574	MEturquoise	TrC01	1
ENSG00000140941.8	MAP1LC3B	1574	MEturquoise	TrC01	1
ENSG00000146872.13	TLK2	1574	MEturquoise	TrC01	1
ENSG00000204977.5	TRIM13	1574	MEturquoise	TrC01	1
ENSG00000083828.11	ZNF586	1574	MEturquoise	TrC01	1
ENSG00000163659.8	TIPARP	1574	MEturquoise	TrC01	1
ENSG00000119285.6	HEATR1	1574	MEturquoise	TrC01	1
ENSG00000121742.11	GJB6	1574	MEturquoise	TrC01	1
ENSG00000110848.4	CD69	1574	MEturquoise	TrC01	1
ENSG00000198369.5	SPRED2	1574	MEturquoise	TrC01	1
ENSG00000176731.7	C8orf59	1574	MEturquoise	TrC01	1
ENSG00000167981.4	ZNF597	1574	MEturquoise	TrC01	1
ENSG00000256515.3	CCL3L3	1574	MEturquoise	TrC01	1
ENSG00000178789.4	CD300LB	1574	MEturquoise	TrC01	1
ENSG00000126821.7	SGPP1	989	MEblue	TrC02
ENSG00000185305.6	ARL15	989	MEblue	TrC02
ENSG00000134987.7	WDR36	989	MEblue	TrC02
ENSG00000133731.5	IMPA1	989	MEblue	TrC02
ENSG00000128989.6	ARPP19	989	MEblue	TrC02
ENSG00000166822.8	TMEM170A	989	MEblue	TrC02
ENSG00000143889.11	HNRNPLL	989	MEblue	TrC02
ENSG00000109606.8	DHX15	989	MEblue	TrC02
ENSG00000085274.11	MYNN	989	MEblue	TrC02
ENSG00000109133.8	TMEM33	989	MEblue	TrC02
ENSG00000198961.5	PJA2	989	MEblue	TrC02
ENSG00000165169.6	DYNLT3	989	MEblue	TrC02
ENSG00000174606.8	ANGEL2	989	MEblue	TrC02
ENSG00000197170.5	PSMD12	989	MEblue	TrC02
ENSG00000185864.12	NPIPB4	989	MEblue	TrC02
ENSG00000104756.11	KCTD9	989	MEblue	TrC02
ENSG00000151239.9	TWF1	989	MEblue	TrC02
ENSG00000165525.13	NEMF	989	MEblue	TrC02
ENSG00000111530.8	CAND1	989	MEblue	TrC02
ENSG00000163714.13	U2SURP	989	MEblue	TrC02
ENSG00000114062.13	UBE3A	989	MEblue	TrC02
ENSG00000123091.4	RNF11	989	MEblue	TrC02
ENSG00000139350.7	NEDD1	989	MEblue	TrC02
ENSG00000152404.11	CWF19L2	989	MEblue	TrC02
ENSG00000166912.12	MTMR10	989	MEblue	TrC02
ENSG00000134294.9	SLC38A2	989	MEblue	TrC02
ENSG00000077458.8	FAM76B	989	MEblue	TrC02
ENSG00000023445.9	BIRC3	989	MEblue	TrC02
ENSG00000118454.8	ANKRD13C	989	MEblue	TrC02
ENSG00000196586.9	MYO6	989	MEblue	TrC02
ENSG00000128791.7	TWSG1	989	MEblue	TrC02
ENSG00000164040.12	PGRMC2	989	MEblue	TrC02
ENSG00000101557.10	USP14	989	MEblue	TrC02
ENSG00000086666.14	ZFAND6	989	MEblue	TrC02
ENSG00000144357.12	UBR3	989	MEblue	TrC02
ENSG00000153037.8	SRP19	989	MEblue	TrC02
ENSG00000163602.9	RYBP	989	MEblue	TrC02
ENSG00000170185.5	USP38	989	MEblue	TrC02
ENSG00000163605.10	PPP4R2	989	MEblue	TrC02
ENSG00000144228.4	SPOPL	989	MEblue	TrC02
ENSG00000205269.4	TMEM170B	989	MEblue	TrC02
ENSG00000162819.7	BROX	989	MEblue	TrC02
ENSG00000107560.6	RAB11FIP2	989	MEblue	TrC02
ENSG00000106588.6	PSMA2	989	MEblue	TrC02
ENSG00000156256.10	USP16	989	MEblue	TrC02
ENSG00000146757.9	ZNF92	989	MEblue	TrC02
ENSG00000108733.5	PEX12	989	MEblue	TrC02
ENSG00000163904.8	SENP2	989	MEblue	TrC02
ENSG00000197045.8	GMFB	989	MEblue	TrC02
ENSG00000069275.12	NUCKS1	989	MEblue	TrC02
ENSG00000172845.9	SP3	989	MEblue	TrC02
ENSG00000080371.4	RAB21	989	MEblue	TrC02
ENSG00000146674.10	IGFBP3	989	MEblue	TrC02
ENSG00000134709.6	HOOK1	989	MEblue	TrC02
ENSG00000184203.3	PPP1R2	989	MEblue	TrC02
ENSG00000014123.9	UFL1	989	MEblue	TrC02
ENSG00000163743.9	RCHY1	989	MEblue	TrC02
ENSG00000135316.13	SYNCRIP	989	MEblue	TrC02
ENSG00000120686.7	UFM1	989	MEblue	TrC02
ENSG00000111615.8	KRR1	989	MEblue	TrC02
ENSG00000102081.9	FMR1	989	MEblue	TrC02
ENSG00000109189.8	USP46	989	MEblue	TrC02
ENSG00000081154.7	PCNP	989	MEblue	TrC02
ENSG00000119048.3	UBE2B	989	MEblue	TrC02
ENSG00000091009.6	RBM27	989	MEblue	TrC02
ENSG00000111596.7	CNOT2	989	MEblue	TrC02
ENSG00000168876.4	ANKRD49	989	MEblue	TrC02
ENSG00000138750.10	NUP54	989	MEblue	TrC02
ENSG00000198380.8	GFPT1	989	MEblue	TrC02
ENSG00000146963.13	C7orf55-LUC7L2	989	MEblue	TrC02
ENSG00000132664.7	POLR3F	989	MEblue	TrC02
ENSG00000105865.6	DUS4L	989	MEblue	TrC02
ENSG00000137574.6	TGS1	989	MEblue	TrC02
ENSG00000152495.6	CAMK4	989	MEblue	TrC02
ENSG00000177485.6	ZBTB33	989	MEblue	TrC02
ENSG00000137876.5	RSL24D1	989	MEblue	TrC02
ENSG00000121749.11	TBC1D15	989	MEblue	TrC02
ENSG00000151553.10	FAM160B1	989	MEblue	TrC02
ENSG00000213047.7	DENND1B	989	MEblue	TrC02
ENSG00000048405.5	ZNF800	989	MEblue	TrC02
ENSG00000119953.8	SMNDC1	989	MEblue	TrC02
ENSG00000197020.6	ZNF100	989	MEblue	TrC02
ENSG00000273173.1	SNURF	989	MEblue	TrC02
ENSG00000108064.6	TFAM	989	MEblue	TrC02
ENSG00000185272.9	RBM11	989	MEblue	TrC02
ENSG00000101624.6	CEP76	989	MEblue	TrC02
ENSG00000037749.7	MFAP3	989	MEblue	TrC02
ENSG00000180776.11	ZDHHC20	989	MEblue	TrC02
ENSG00000168806.6	LCMT2	989	MEblue	TrC02
ENSG00000130024.10	PHF10	989	MEblue	TrC02
ENSG00000139737.17	SLAIN1	989	MEblue	TrC02
ENSG00000169570.5	DTWD2	989	MEblue	TrC02
ENSG00000152219.4	ARL14EP	989	MEblue	TrC02
ENSG00000058063.11	ATP11B	989	MEblue	TrC02
ENSG00000067141.12	NEO1	989	MEblue	TrC02
ENSG00000180628.10	PCGF5	989	MEblue	TrC02
ENSG00000112309.6	B3GAT2	989	MEblue	TrC02
ENSG00000185658.9	BRWD1	989	MEblue	TrC02
ENSG00000221823.6	PPP3R1	989	MEblue	TrC02
ENSG00000095261.9	PSMD5	989	MEblue	TrC02
ENSG00000054267.16	ARID4B	989	MEblue	TrC02
ENSG00000198836.4	OPA1	989	MEblue	TrC02
ENSG00000117174.6	ZNHIT6	989	MEblue	TrC02
ENSG00000122042.9	UBL3	989	MEblue	TrC02
ENSG00000180233.9	ZNRF2	989	MEblue	TrC02
ENSG00000150593.11	PDCD4	989	MEblue	TrC02
ENSG00000086619.9	ERO1LB	989	MEblue	TrC02
ENSG00000146676.5	PURB	989	MEblue	TrC02
ENSG00000104472.5	CHRAC1	989	MEblue	TrC02
ENSG00000004961.10	HCCS	989	MEblue	TrC02
ENSG00000134371.9	CDC73	989	MEblue	TrC02
ENSG00000168152.8	THAP9	989	MEblue	TrC02
ENSG00000229729.3	RP11-159G9.5	989	MEblue	TrC02
ENSG00000133104.8	SPG20	989	MEblue	TrC02
ENSG00000068366.15	ACSL4	989	MEblue	TrC02
ENSG00000186432.4	KPNA4	989	MEblue	TrC02
ENSG00000104765.10	BNIP3L	989	MEblue	TrC02
ENSG00000114796.11	KLHL24	989	MEblue	TrC02
ENSG00000084093.11	REST	989	MEblue	TrC02
ENSG00000164327.8	RICTOR	989	MEblue	TrC02
ENSG00000217128.7	FNIP1	989	MEblue	TrC02
ENSG00000129084.13	PSMA1	989	MEblue	TrC02
ENSG00000132953.12	XPO4	989	MEblue	TrC02
ENSG00000164951.11	PDP1	989	MEblue	TrC02
ENSG00000113240.8	CLK4	989	MEblue	TrC02
ENSG00000090612.16	ZNF268	989	MEblue	TrC02
ENSG00000155903.7	RASA2	989	MEblue	TrC02
ENSG00000173598.9	NUDT4	989	MEblue	TrC02
ENSG00000133703.7	KRAS	989	MEblue	TrC02
ENSG00000164211.8	STARD4	989	MEblue	TrC02
ENSG00000164219.5	PGGT1B	989	MEblue	TrC02
ENSG00000178074.5	C2orf69	989	MEblue	TrC02
ENSG00000143324.9	XPR1	989	MEblue	TrC02
ENSG00000083312.13	TNPO1	989	MEblue	TrC02
ENSG00000197619.9	ZNF615	989	MEblue	TrC02
ENSG00000198087.7	CD2AP	989	MEblue	TrC02
ENSG00000138061.7	CYP1B1	989	MEblue	TrC02
ENSG00000141446.6	ESCO1	989	MEblue	TrC02
ENSG00000120784.11	ZFP30	989	MEblue	TrC02
ENSG00000080298.11	RFX3	989	MEblue	TrC02
ENSG00000174839.8	DENND6A	989	MEblue	TrC02
ENSG00000164109.9	MAD2L1	989	MEblue	TrC02
ENSG00000149231.7	CCDC82	989	MEblue	TrC02
ENSG00000117500.8	TMED5	989	MEblue	TrC02
ENSG00000118922.12	KLF12	989	MEblue	TrC02
ENSG00000116754.9	SRSF11	989	MEblue	TrC02
ENSG00000165813.12	C10orf118	989	MEblue	TrC02
ENSG00000178573.6	MAF	989	MEblue	TrC02
ENSG00000107854.5	TNKS2	989	MEblue	TrC02
ENSG00000197372.5	ZNF675	989	MEblue	TrC02
ENSG00000163162.4	RNF149	989	MEblue	TrC02
ENSG00000070087.9	PFN2	989	MEblue	TrC02
ENSG00000163378.9	EOGT	989	MEblue	TrC02
ENSG00000197601.8	FAR1	989	MEblue	TrC02
ENSG00000198551.5	ZNF627	989	MEblue	TrC02
ENSG00000204899.5	MZT1	989	MEblue	TrC02
ENSG00000164031.12	DNAJB14	989	MEblue	TrC02
ENSG00000109929.5	SC5D	989	MEblue	TrC02
ENSG00000163539.11	CLASP2	989	MEblue	TrC02
ENSG00000119541.5	VPS4B	989	MEblue	TrC02
ENSG00000151247.8	EIF4E	989	MEblue	TrC02
ENSG00000067533.5	RRP15	989	MEblue	TrC02
ENSG00000011566.10	MAP4K3	989	MEblue	TrC02
ENSG00000197121.10	PGAP1	989	MEblue	TrC02
ENSG00000140367.7	UBE2Q2	989	MEblue	TrC02
ENSG00000176853.11	FAM91A1	989	MEblue	TrC02
ENSG00000138593.4	SECISBP2L	989	MEblue	TrC02
ENSG00000088179.4	PTPN4	989	MEblue	TrC02
ENSG00000153989.7	NUS1	989	MEblue	TrC02
ENSG00000134265.8	NAPG	989	MEblue	TrC02
ENSG00000151135.5	C12orf23	989	MEblue	TrC02
ENSG00000106299.7	WASL	989	MEblue	TrC02
ENSG00000124380.6	SNRNP27	989	MEblue	TrC02
ENSG00000100784.5	RPS6KA5	989	MEblue	TrC02
ENSG00000116903.6	EXOC8	989	MEblue	TrC02
ENSG00000164134.8	NAA15	989	MEblue	TrC02
ENSG00000124171.4	PARD6B	989	MEblue	TrC02
ENSG00000148943.7	LIN7C	989	MEblue	TrC02
ENSG00000139679.11	LPAR6	989	MEblue	TrC02
ENSG00000117020.12	AKT3	989	MEblue	TrC02
ENSG00000136897.6	MRPL50	989	MEblue	TrC02
ENSG00000168116.9	KIAA1586	989	MEblue	TrC02
ENSG00000138032.16	PPM1B	989	MEblue	TrC02
ENSG00000183662.6	FAM19A1	989	MEblue	TrC02
ENSG00000160352.11	ZNF714	989	MEblue	TrC02
ENSG00000139146.9	FAM60A	989	MEblue	TrC02
ENSG00000101166.11	SLMO2	989	MEblue	TrC02
ENSG00000214827.5	MTCP1	989	MEblue	TrC02
ENSG00000106591.3	MRPL32	989	MEblue	TrC02
ENSG00000122482.16	ZNF644	989	MEblue	TrC02
ENSG00000198160.10	MIER1	989	MEblue	TrC02
ENSG00000094841.9	UPRT	989	MEblue	TrC02
ENSG00000111897.6	SERINC1	989	MEblue	TrC02
ENSG00000186020.8	ZNF529	989	MEblue	TrC02
ENSG00000213639.5	PPP1CB	989	MEblue	TrC02
ENSG00000145388.10	METTL14	989	MEblue	TrC02
ENSG00000111711.5	GOLT1B	989	MEblue	TrC02
ENSG00000140299.7	BNIP2	989	MEblue	TrC02
ENSG00000108932.7	SLC16A6	989	MEblue	TrC02
ENSG00000039123.11	SKIV2L2	989	MEblue	TrC02
ENSG00000114744.4	COMMD2	989	MEblue	TrC02
ENSG00000091140.8	DLD	989	MEblue	TrC02
ENSG00000053770.7	AP5M1	989	MEblue	TrC02
ENSG00000181915.3	ADO	989	MEblue	TrC02
ENSG00000182141.5	ZNF708	989	MEblue	TrC02
ENSG00000151233.6	GXYLT1	989	MEblue	TrC02
ENSG00000008952.12	SEC62	989	MEblue	TrC02
ENSG00000081320.6	STK17B	989	MEblue	TrC02
ENSG00000155304.4	HSPA13	989	MEblue	TrC02
ENSG00000162607.8	USP1	989	MEblue	TrC02
ENSG00000139826.5	ABHD13	989	MEblue	TrC02
ENSG00000176018.8	LYSMD3	989	MEblue	TrC02
ENSG00000198824.4	CHAMP1	989	MEblue	TrC02
ENSG00000076641.4	PAG1	989	MEblue	TrC02
ENSG00000197147.8	LRRC8B	989	MEblue	TrC02
ENSG00000137075.13	RNF38	989	MEblue	TrC02
ENSG00000109452.8	INPP4B	989	MEblue	TrC02
ENSG00000188994.8	ZNF292	989	MEblue	TrC02
ENSG00000135974.5	C2orf49	989	MEblue	TrC02
ENSG00000089123.11	TASP1	989	MEblue	TrC02
ENSG00000096746.13	HNRNPH3	989	MEblue	TrC02
ENSG00000144935.10	TRPC1	989	MEblue	TrC02
ENSG00000174173.6	TRMT10C	989	MEblue	TrC02
ENSG00000100852.8	ARHGAP5	989	MEblue	TrC02
ENSG00000147231.9	CXorf57	989	MEblue	TrC02
ENSG00000149212.6	SESN3	989	MEblue	TrC02
ENSG00000000419.8	DPM1	989	MEblue	TrC02
ENSG00000102401.15	ARMCX3	989	MEblue	TrC02
ENSG00000171488.10	LRRC8C	989	MEblue	TrC02
ENSG00000198168.4	SVIP	989	MEblue	TrC02
ENSG00000168280.12	KIF5C	989	MEblue	TrC02
ENSG00000051382.4	PIK3CB	989	MEblue	TrC02
ENSG00000123612.11	ACVR1C	989	MEblue	TrC02
ENSG00000080007.6	DDX43	989	MEblue	TrC02
ENSG00000186462.7	NAP1L2	989	MEblue	TrC02
ENSG00000100483.9	VCPKMT	989	MEblue	TrC02
ENSG00000121350.11	PYROXD1	989	MEblue	TrC02
ENSG00000171262.7	FAM98B	989	MEblue	TrC02
ENSG00000158985.9	CDC42SE2	989	MEblue	TrC02
ENSG00000110172.7	CHORDC1	989	MEblue	TrC02
ENSG00000179476.3	C14orf28	989	MEblue	TrC02
ENSG00000127870.12	RNF6	989	MEblue	TrC02
ENSG00000178202.8	KDELC2	989	MEblue	TrC02
ENSG00000155545.15	MIER3	989	MEblue	TrC02
ENSG00000215717.5	TMEM167B	989	MEblue	TrC02
ENSG00000196470.7	SIAH1	989	MEblue	TrC02
ENSG00000126945.8	HNRNPH2	989	MEblue	TrC02
ENSG00000187325.4	TAF9B	989	MEblue	TrC02
ENSG00000176928.4	GCNT4	989	MEblue	TrC02
ENSG00000158987.15	RAPGEF6	989	MEblue	TrC02
ENSG00000113595.10	TRIM23	989	MEblue	TrC02
ENSG00000136940.9	PDCL	989	MEblue	TrC02
ENSG00000109270.8	LAMTOR3	989	MEblue	TrC02
ENSG00000118620.8	ZNF430	989	MEblue	TrC02
ENSG00000198039.7	ZNF273	989	MEblue	TrC02
ENSG00000118246.9	FASTKD2	989	MEblue	TrC02
ENSG00000122912.10	SLC25A16	989	MEblue	TrC02
ENSG00000152944.4	MED21	989	MEblue	TrC02
ENSG00000166503.4	HDGFRP3	989	MEblue	TrC02
ENSG00000162664.12	ZNF326	989	MEblue	TrC02
ENSG00000085415.11	SEH1L	989	MEblue	TrC02
ENSG00000155313.11	USP25	989	MEblue	TrC02
ENSG00000083642.14	PDS5B	989	MEblue	TrC02
ENSG00000137713.11	PPP2R1B	989	MEblue	TrC02
ENSG00000117906.9	RCN2	989	MEblue	TrC02
ENSG00000132356.7	PRKAA1	989	MEblue	TrC02
ENSG00000136381.8	IREB2	989	MEblue	TrC02
ENSG00000122958.10	VPS26A	989	MEblue	TrC02
ENSG00000154265.11	ABCA5	989	MEblue	TrC02
ENSG00000147601.9	TERF1	989	MEblue	TrC02
ENSG00000104164.6	BLOC1S6	989	MEblue	TrC02
ENSG00000163291.10	PAQR3	989	MEblue	TrC02
ENSG00000169251.8	NMD3	989	MEblue	TrC02
ENSG00000151292.13	CSNK1G3	989	MEblue	TrC02
ENSG00000198146.4	ZNF770	989	MEblue	TrC02
ENSG00000126947.7	ARMCX1	989	MEblue	TrC02
ENSG00000172115.4	CYCS	989	MEblue	TrC02
ENSG00000170027.5	YWHAG	989	MEblue	TrC02
ENSG00000174738.8	NR1D2	989	MEblue	TrC02
ENSG00000128609.10	NDUFA5	989	MEblue	TrC02
ENSG00000198964.9	SGMS1	989	MEblue	TrC02
ENSG00000058729.6	RIOK2	989	MEblue	TrC02
ENSG00000100614.13	PPM1A	989	MEblue	TrC02
ENSG00000174928.11	C3orf33	989	MEblue	TrC02
ENSG00000116747.8	TROVE2	989	MEblue	TrC02
ENSG00000059758.3	CDK17	989	MEblue	TrC02
ENSG00000107443.11	CCNJ	989	MEblue	TrC02
ENSG00000163519.9	TRAT1	989	MEblue	TrC02
ENSG00000153975.5	ZUFSP	989	MEblue	TrC02
ENSG00000133302.8	ANKRD32	989	MEblue	TrC02
ENSG00000036448.5	MYOM2	989	MEblue	TrC02
ENSG00000134970.13	TMED7	989	MEblue	TrC02
ENSG00000196504.11	PRPF40A	989	MEblue	TrC02
ENSG00000099246.12	RAB18	989	MEblue	TrC02
ENSG00000121879.3	PIK3CA	989	MEblue	TrC02
ENSG00000069667.11	RORA	989	MEblue	TrC02
ENSG00000019995.6	ZRANB1	989	MEblue	TrC02
ENSG00000066422.4	ZBTB11	989	MEblue	TrC02
ENSG00000121579.8	NAA50	989	MEblue	TrC02
ENSG00000094975.9	SUCO	989	MEblue	TrC02
ENSG00000163428.3	LRRC58	989	MEblue	TrC02
ENSG00000153914.11	SREK1	989	MEblue	TrC02
ENSG00000114120.7	SLC25A36	989	MEblue	TrC02
ENSG00000092140.10	G2E3	989	MEblue	TrC02
ENSG00000108443.9	RPS6KB1	989	MEblue	TrC02
ENSG00000109618.7	SEPSECS	989	MEblue	TrC02
ENSG00000144747.10	TMF1	989	MEblue	TrC02
ENSG00000166012.10	TAF1D	989	MEblue	TrC02
ENSG00000164163.6	ABCE1	989	MEblue	TrC02
ENSG00000128590.4	DNAJB9	989	MEblue	TrC02
ENSG00000138398.11	PPIG	989	MEblue	TrC02
ENSG00000139505.10	MTMR6	989	MEblue	TrC02
ENSG00000169446.4	MMGT1	989	MEblue	TrC02
ENSG00000006576.12	PHTF2	989	MEblue	TrC02
ENSG00000015479.13	MATR3	989	MEblue	TrC02
ENSG00000198689.5	SLC9A6	989	MEblue	TrC02
ENSG00000110429.9	FBXO3	989	MEblue	TrC02
ENSG00000057252.8	SOAT1	989	MEblue	TrC02
ENSG00000155970.7	MICU3	989	MEblue	TrC02
ENSG00000052802.8	MSMO1	989	MEblue	TrC02
ENSG00000005812.6	FBXL3	989	MEblue	TrC02
ENSG00000196418.8	ZNF124	989	MEblue	TrC02
ENSG00000083937.4	CHMP2B	989	MEblue	TrC02
ENSG00000182150.11	ERCC6L2	989	MEblue	TrC02
ENSG00000198780.7	FAM169A	989	MEblue	TrC02
ENSG00000076053.6	RBM7	989	MEblue	TrC02
ENSG00000166128.8	RAB8B	989	MEblue	TrC02
ENSG00000140396.8	NCOA2	989	MEblue	TrC02
ENSG00000083520.10	DIS3	989	MEblue	TrC02
ENSG00000109534.12	GAR1	989	MEblue	TrC02
ENSG00000188725.3	SMIM15	989	MEblue	TrC02
ENSG00000137770.9	CTDSPL2	989	MEblue	TrC02
ENSG00000134758.9	RNF138	989	MEblue	TrC02
ENSG00000072415.4	MPP5	989	MEblue	TrC02
ENSG00000164329.9	PAPD4	989	MEblue	TrC02
ENSG00000147679.7	UTP23	989	MEblue	TrC02
ENSG00000198060.5	MARCH5	989	MEblue	TrC02
ENSG00000102753.5	KPNA3	989	MEblue	TrC02
ENSG00000166266.9	CUL5	989	MEblue	TrC02
ENSG00000111300.5	NAA25	989	MEblue	TrC02
ENSG00000198945.3	L3MBTL3	989	MEblue	TrC02
ENSG00000134108.8	ARL8B	989	MEblue	TrC02
ENSG00000162971.6	TYW5	989	MEblue	TrC02
ENSG00000198682.8	PAPSS2	989	MEblue	TrC02
ENSG00000112378.11	PERP	989	MEblue	TrC02
ENSG00000169981.6	ZNF35	989	MEblue	TrC02
ENSG00000155158.16	TTC39B	989	MEblue	TrC02
ENSG00000158427.10	TMSB15B	989	MEblue	TrC02
ENSG00000105926.11	MPP6	989	MEblue	TrC02
ENSG00000113658.12	SMAD5	989	MEblue	TrC02
ENSG00000174013.7	FBXO45	989	MEblue	TrC02
ENSG00000106399.7	RPA3	989	MEblue	TrC02
ENSG00000187098.10	MITF	989	MEblue	TrC02
ENSG00000198477.3	ZNF280B	989	MEblue	TrC02
ENSG00000113615.8	SEC24A	989	MEblue	TrC02
ENSG00000169554.12	ZEB2	989	MEblue	TrC02
ENSG00000100528.7	CNIH1	989	MEblue	TrC02
ENSG00000211887.2	TRAJ2	989	MEblue	TrC02
ENSG00000182903.11	ZNF721	989	MEblue	TrC02
ENSG00000132436.7	FIGNL1	989	MEblue	TrC02
ENSG00000115604.6	IL18R1	989	MEblue	TrC02
ENSG00000144824.15	PHLDB2	989	MEblue	TrC02
ENSG00000138821.8	SLC39A8	989	MEblue	TrC02
ENSG00000174695.5	TMEM167A	989	MEblue	TrC02
ENSG00000127074.10	RGS13	989	MEblue	TrC02
ENSG00000213625.4	LEPROT	989	MEblue	TrC02
ENSG00000185869.9	ZNF829	989	MEblue	TrC02
ENSG00000163950.8	SLBP	989	MEblue	TrC02
ENSG00000179841.8	AKAP5	989	MEblue	TrC02
ENSG00000167193.7	CRK	989	MEblue	TrC02
ENSG00000198898.8	CAPZA2	989	MEblue	TrC02
ENSG00000137393.8	RNF144B	989	MEblue	TrC02
ENSG00000159882.8	ZNF230	989	MEblue	TrC02
ENSG00000170802.11	FOXN2	989	MEblue	TrC02
ENSG00000211850.1	TRAJ39	989	MEblue	TrC02
ENSG00000134001.8	EIF2S1	989	MEblue	TrC02
ENSG00000165997.4	ARL5B	989	MEblue	TrC02
ENSG00000167384.6	ZNF180	989	MEblue	TrC02
ENSG00000100601.5	ALKBH1	989	MEblue	TrC02
ENSG00000138376.6	BARD1	989	MEblue	TrC02
ENSG00000156313.8	RPGR	989	MEblue	TrC02
ENSG00000161654.5	LSM12	989	MEblue	TrC02
ENSG00000140450.7	ARRDC4	989	MEblue	TrC02
ENSG00000213585.6	VDAC1	989	MEblue	TrC02
ENSG00000159479.12	MED8	989	MEblue	TrC02
ENSG00000143882.5	ATP6V1C2	989	MEblue	TrC02
ENSG00000069702.6	TGFBR3	989	MEblue	TrC02
ENSG00000188177.9	ZC3H6	989	MEblue	TrC02
ENSG00000188313.8	PLSCR1	989	MEblue	TrC02
ENSG00000152270.4	PDE3B	989	MEblue	TrC02
ENSG00000214029.3	ZNF891	989	MEblue	TrC02
ENSG00000146350.9	TBC1D32	989	MEblue	TrC02
ENSG00000180957.13	PITPNB	989	MEblue	TrC02
ENSG00000028116.12	VRK2	989	MEblue	TrC02
ENSG00000047346.8	FAM214A	989	MEblue	TrC02
ENSG00000198730.3	CTR9	989	MEblue	TrC02
ENSG00000145730.16	PAM	989	MEblue	TrC02
ENSG00000257315.1	ZBED6	989	MEblue	TrC02
ENSG00000079819.12	EPB41L2	989	MEblue	TrC02
ENSG00000155189.7	AGPAT5	989	MEblue	TrC02
ENSG00000204217.8	BMPR2	989	MEblue	TrC02
ENSG00000125355.11	TMEM255A	989	MEblue	TrC02
ENSG00000155542.7	SETD9	989	MEblue	TrC02
ENSG00000204020.5	LIPN	989	MEblue	TrC02
ENSG00000166401.9	SERPINB8	989	MEblue	TrC02
ENSG00000136816.11	TOR1B	989	MEblue	TrC02
ENSG00000124279.7	FASTKD3	989	MEblue	TrC02
ENSG00000211870.1	TRAJ19	989	MEblue	TrC02
ENSG00000227782.1	AC002553.1	989	MEblue	TrC02
ENSG00000117010.11	ZNF684	989	MEblue	TrC02
ENSG00000026103.15	FAS	989	MEblue	TrC02
ENSG00000125430.4	HS3ST3B1	989	MEblue	TrC02
ENSG00000171428.9	NAT1	989	MEblue	TrC02
ENSG00000175344.12	CHRNA7	989	MEblue	TrC02
ENSG00000087299.7	L2HGDH	989	MEblue	TrC02
ENSG00000115750.12	TAF1B	989	MEblue	TrC02
ENSG00000166164.11	BRD7	989	MEblue	TrC02
ENSG00000269531.1	AC073569.1	989	MEblue	TrC02
ENSG00000140280.9	LYSMD2	989	MEblue	TrC02
ENSG00000186272.8	ZNF17	989	MEblue	TrC02
ENSG00000169499.10	PLEKHA2	989	MEblue	TrC02
ENSG00000172687.9	ZNF738	989	MEblue	TrC02
ENSG00000125454.7	SLC25A19	989	MEblue	TrC02
ENSG00000176160.5	HSF5	989	MEblue	TrC02
[truncated: 6,002 more rows]
