# Supplementary material for: A system-view of Bordetella pertussis booster vaccine responses in adults primed with whole-cell versus acellular vaccine in infancy
Source: JCI Insight. 2021 Apr 8;6(7):e141023. doi: 10.1172/jci.insight.141023 (PMC8119213; doi:10.1172/jci.insight.141023)
Supplement: Supplemental data 3 [file jciinsight-6-141023-s090.xlsx]

## Sheet: All data
Sample ID	Cohort	Timepoint (days)	Total IgE ug/ml	TotalIgE IU/ml	PT IgG IU/ML	PRN IgG IU/ml	FHA IgG IU/ml	Ag-IgE MFI 1:8															Ag-IgG1 MFI 1:200															Ag-IgG2 MFI 1:200
								ACT	LOS	FELD1	BETV1	LOLP1	Measles	PTM	1% PFA PT	PRN	FHA	FIM2/3	TT	DT	OVA	PD1	ACT	LOS	FELD1	BETV1	LOLP1	Measles	PTM	1% PFA PT	PRN	FHA	FIM2/3	TT	DT	OVA	PD1	ACT	LOS	FELD1	BETV1	LOLP1	Measles	PTM	1% PFA PT	PRN	FHA	FIM2/3	TT
1655	wP	PB	1110.21	2708.92	68.5661	332.127	1887.12	0.1	28.3506	85.2283	12.2226	10.4005	0.1	1.38971	0.1	1.18182	0.1	2.20594	0.77145	0.523025	0.1	0.1	274.355	10.974	1.4488	0.1	0.1	36.2774	4399.24	5763.08	19750.7	31107	9346.55	19221.1	19856.6	21.8922	3.23633	51.7285	22.0836	0.238636	0.1	1.97521	1.15341	0.291667	5.85341	142.016	320.242	4.71167	9.56422
1687	wP	PB	198.638	484.676	20.1161	976.674	60.7663	0.1	1.92208	3.77116	0.873041	0.866705	0.1	0.694856	0.1	1.77273	0.1	0.1	0.77145	1.04605	0.1	0.1	177.791	203.99	405.705	0.1	0.1	34.6789	650.038	1118.95	28712.6	13291.5	2536.91	18528.9	12665.7	1111.45	0.1	5.20346	3.09945	1.67045	0.46875	0.987603	2.69129	1.02083	3.48041	12.5649	18.6404	28.7748	4.4633
1829	wP	PB	478.949	1168.64	37.5522	723.69	58.096	0.1	0.961039	1.50847	0.1	0.1	0.1	1.38971	0.1	1.77273	0.1	2.20594	0.77145	1.56908	0.691919	0.1	987.155	7.14719	0.1	0.1	0.1	33.0804	2842.93	3055.38	23532.1	13108.9	20609.4	22535.9	16812.8	190.126	0.892363	73.1546	20.7276	2.14773	0.46875	12.0981	15.3788	9.91667	26.2613	1770.66	293.772	198.227	32.5183
1832	wP	PB	453.775	1107.21	69.6856	672.368	0.064	0.1	1.2013	0.754233	0.873041	31.6347	0.1	1.38971	0.1	0.590909	0.1	2.20594	1.28575	3.66118	0.691919	0.539062	3012.58	9.06061	0.710653	0.1	0.1	47.7332	4162.86	5858.63	25066.1	29574.8	58869.6	20681.8	18702.1	135.945	2.29874	109.12	2.32459	0.715909	0.1	0.493802	0.38447	23.0417	37.3353	128.294	1720.13	534.438	25.1858
2383	wP	PB	171.739	419.043	3.91413	11.5088	21.0204	38.1869	2328.84	7126.74	0.873041	30.3347	0.1	8.68569	6.74809	1.18182	0.561616	34.5597	0.77145	13.5987	0.691919	0.1	1446.84	5163.81	12066.1	0.1	0.1	51.7294	36.5426	66.1051	231.394	6753.48	5356.17	11769.6	3069.86	344.01	0.1	26.9356	76.5177	198.068	0.1	0.987603	1.15341	0.1	1.582	1.98393	90.5922	111.734	21.0413
2500	wP	PB	710.309	1733.15	9.13966	102.768	30.8124	0.1	0.961039	0.754233	0.1	0.1	0.1	0.694856	0.1	1.77273	0.1	0.735312	0.77145	0.523025	0.1	0.1	170.797	2.84199	0.1	0.1	0.1	43.4706	98.3219	177.617	8807.92	7254.89	2225.95	13778.6	5450.91	0.1	0.1	177.683	19.1779	0.954545	0.1	0.987603	4.61364	2.47917	10.4412	49.929	660.615	308.614	26.9392
2685	aP	PB	1352.17	3299.3	4.05141	19.8331	20.8352	0.592045	1.44156	0.754233	0.1	0.1	0.1	0.694856	1.49958	1.77273	1.12323	1.47062	2.31435	16.7368	0.1	0.1	746.148	1.88528	0.1	0.1	33.3537	20.559	0.1	0.634843	489.093	4337.48	4543.69	7389.44	7251.75	15.4597	0.1	104.528	6.58633	0.238636	1.875	3.45661	1.15341	1.45833	2.84761	16.5328	170	95.4113	65.6743
2686	wP	PB	377.018	919.923	0.536	8.51752	5.80215	0.1	0.961039	0.754233	0.1	1.30006	0.1	0.1	0.1	0.590909	0.1	0.1	0.1	1.04605	0.1	0.1	105.435	2.12446	0.1	0.1	0.1	10.7017	0.1	0.1	296.682	491.753	556.538	17823.9	6983.42	2.1	0.1	75.2972	1.93716	0.1	0.1	0.1	0.38447	0.583333	1.8984	5.9518	58.158	16.3226	8.6078
1655	wP	1	1233.48	3009.7	41.3844	174.898	246.01	0.1	30.0325	94.6562	9.60345	8.66705	0.1	0.694856	0.1	1.18182	0.1	2.94125	0.77145	1.04605	0.1	0.1	341.062	12.6483	2.43299	0.1	0.1	39.7408	5180.34	6509.34	20456.4	31956.6	10935.2	19977.8	20224.5	25.8506	2.76753	118.149	34.094	1.67045	0.1	1.97521	2.30682	0.875	7.75182	191.449	357.522	5.04822	17.375
1687	wP	1	427.708	1043.61	13.0763	675.325	41.5913	0.1	1.92208	3.01693	0.873041	0.866705	0.1	0.1	0.1	1.18182	0.1	1.47062	0.1	0.1	0.1	0.1	255.257	277.657	543.737	0.1	0.1	41.0729	881.039	1443.91	29510.9	14492	3062.05	19414.7	13785.5	1302.7	0.1	5.81564	3.48688	2.14773	0.1	0.987603	2.69129	0.583333	5.06241	12.5649	18.6404	25.9142	3.98509
1829	wP	1	713.994	1742.14	29.8603	520.219	45.4352	0.1	1.92208	1.50847	0.873041	0.1	0.1	0.694856	0.1	0.590909	0.1	2.94125	0.5143	1.56908	0.1	0.1	1179.75	10.4957	0.1	0.1	0.1	37.3431	3175.2	3462.84	23973.7	13963.2	20941.7	22964.3	16852.9	201.012	1.12676	79.7354	16.2721	2.625	0.46875	11.3574	15.1866	9.91667	26.5777	1761.24	303.093	189.14	32.5183
1832	wP	1	636.008	1551.86	57.9149	585.169	583.659	0.888068	0.961039	0.754233	0.1	34.2348	0.1	3.12685	0.749788	3.84091	2.80808	9.00758	0.77145	4.70723	0.1	0.1	2558.01	7.62554	0.956701	0.1	0.1	38.4087	3187.82	4634.65	23408.9	27719.7	54006.8	19767	17864.7	90.4227	3.23633	87.9997	1.54973	0.1	0.1	0.987603	0.768939	16.0417	26.8941	97.0474	1582.2	433.474	19.7661
2383	wP	1	238.718	582.471	3.65756	11.4238	21.2374	32.2665	2199.82	7112.41	0.1	30.3347	0.1	7.64341	7.49788	1.77273	4.49293	74.6342	1.80005	13.5987	2.07576	0.539062	1258.29	5126.5	10444.2	0.1	0.1	49.0653	31.9763	53.3304	218.655	6626.18	4807.18	11504	2797.81	304.673	0.1	19.2834	50.7535	123.375	0.1	0.987603	0.961174	1.16667	1.8984	2.31459	69.9014	85.6514	14.3463
2500	wP	3	789.106	1925.42	6.54337	77.7578	23.8281	0.1	1.44156	0.754233	0.873041	0.866705	0.1	0.694856	0.1	2.36364	0.1	2.94125	1.28575	1.56908	0.1	0.1	154.389	2.84199	0.1	0.1	0.1	42.9378	78.1765	152.866	8433.18	6913.37	2298.43	13592.4	5325.36	0.1	0.892363	141.106	20.1464	0.238636	0.1	1.4814	2.30682	1.16667	6.64441	36.2068	550.637	138.321	18.8096
2685	aP	1	1423.21	3472.63	3.55062	19.1389	18.5881	0.1	0.961039	0.754233	0.1	1.73341	0.1	2.08457	1.49958	0.590909	2.80808	1.83828	2.31435	17.7829	0.1	0.1	642.321	1.88528	0.1	0.1	20.2219	16.5628	0.1	0.1	354.272	3253.41	3957.65	6803.96	6496.11	12.4909	0.1	77.7459	3.87431	0.715909	0.1	0.987603	0.961174	0.291667	2.2148	8.59704	80.5264	49.136	30.9243
1655	wP	3	1006.92	2456.88	59.6376	285.261	572.913	0.1	30.7532	86.7368	9.60345	7.80034	0.1	0.1	0.1	0.590909	0.1	0.735312	0.77145	1.04605	0.1	0.1	253.912	11.9307	1.4488	0.1	0.1	38.6751	3747.33	5152.56	18615.1	29933.9	7525.94	18605.2	19610.6	15.7071	3.23633	43.4642	21.8899	0.238636	0.1	1.72831	0.768939	0.291667	4.42961	127.964	259.101	2.52411	6.69495
1687	wP	3	349.542	852.882	9.4734	469.123	33.5711	0.1	2.88312	5.27963	1.74608	0.1	0.1	0.1	0.1	1.77273	0.1	0.1	1.80005	1.04605	0.691919	0.1	171.066	146.827	292.769	0.1	0.1	31.7484	464.431	833.917	28380.8	11670.9	2518.85	17830	11765.1	812.344	0.1	3.97912	2.71202	1.19318	0.1	0.987603	1.53788	0.875	3.16401	9.75433	13.7939	15.8177	3.82569
1829	wP	3	629.17	1535.17	26.0773	377.247	39.125	0.1	1.44156	0.754233	0.1	0.866705	0.1	0.694856	0.1	1.77273	0.1	3.30891	0.25715	1.30756	0.1	0.1	1265.28	7.86472	0.1	0.1	0.1	41.6057	3285.06	3525.92	24078.5	14646.2	23255.3	23110.9	17534.2	213.382	1.36116	76.3685	18.5967	2.14773	0.46875	11.3574	16.1477	10.7917	26.8941	1750.49	280.724	169.62	30.6055
1832	wP	3	491.706	1199.76	41.0618	434.625	258.644	0.592045	1.44156	0.754233	0.873041	22.5343	0.1	0.694856	0.1	1.18182	1.68485	4.41187	0.77145	4.70723	0.1	0.269531	2722.35	6.90801	0.464606	0.1	0.1	40.2736	3366.45	4883.49	24016.7	29095.6	58773.3	20341.9	18487.3	89.9279	2.29874	83.5615	1.93716	0.238636	0.1	1.4814	0.768939	14.5833	24.6793	99.8579	1606.06	405.877	19.1284
2383	wP	3	245.156	598.181	3.20968	10.8867	21.3208	26.9381	2471.55	7719.95	0.873041	29.0346	0.1	6.2537	5.9983	1.18182	3.3697	51.4719	1.28575	11.5066	0.1	0.1	1039.88	3770.37	8617.54	0.1	0.1	48.2661	19.0832	32.0393	166.372	5262.69	3953.02	10231.6	2204.61	198.785	0.1	21.1199	61.6016	137.932	0.1	0.987603	1.15341	0.583333	1.7402	1.98393	73.4431	86.8293	14.9839
2500	wP	7	686.788	1675.76	41.0724	881.424	118.577	0.1	1.44156	0.754233	0.1	0.866705	0.1	0.694856	0.1	1.77273	0.1	7.35312	1.28575	1.56908	0.1	0.1	31.318	1.53636	6.30952	0.1	0.907343	26.3312	621.456	762.437	14222.8	9529.39	45481.8	16167.5	4799.94	0.1	4.78699	133.147	17.047	0.477273	0.46875	0.493802	2.30682	1.75	6.64441	44.6385	464.518	701.366	37.6193
2685	aP	3	1721.56	4200.62	6.4195	287.221	35.7299	0.1	0.480519	0.1	0.873041	1.30006	0.1	2.08457	0.749788	2.06818	5.05455	4.41187	2.31435	16.7368	0.1	0.1	629.679	1.40693	0.1	0.1	17.3037	17.6284	0.1	0.1	327.733	3342.93	3633.73	6204.03	6302.36	11.9961	0.1	68.8694	3.48688	0.238636	0.9375	1.72831	1.15341	0.875	2.2148	7.93573	79.0352	44.9291	29.8085
2686	wP	3	290.106	707.859	0.536	9.41147	5.91698	0.1	1.92208	1.50847	0.873041	0.866705	0.1	1.38971	0.1	0.590909	0.1	0.1	0.77145	0.1	0.1	0.539062	56.2113	1.40693	0.1	0.1	0.1	6.43903	0.1	0.1	124.705	282.184	245.115	15394.3	5190.27	0.120779	0.1	39.179	2.32459	1.19318	0.1	0.493802	0.1	0.1	1.8984	2.9759	32.4343	6.73096	3.98509
1655	wP	7	1092.19	2664.95	199.518	977.609	0.064	0.592045	34.5974	119.169	10.913	10.4005	0.1	0.1	0.1	1.77273	0.1	3.67656	0.77145	1.56908	0.1	0.1	251.223	14.0833	1.94089	0.1	0.1	32.2812	13964.8	15232.8	26693.2	36336.6	93627.3	25047.5	21839	14.4701	4.17391	39.179	17.047	0.1	0.1	1.4814	1.15341	1.75	6.64441	137.883	258.542	646.34	10.5206
1687	wP	7	316.207	771.546	117.868	1337.11	0.064	0.1	3.36364	4.5254	0.873041	0.1	0.1	1.38971	0.1	0.295455	0.1	3.67656	0.77145	0.523025	0.1	0.539062	163.535	69.3333	241.591	0.1	0.1	31.482	6288.88	8286.61	30056.8	28042.4	79542.1	23193.6	18742.9	613.679	6.04908	3.67303	2.13087	0.238636	0.1	0.987603	0.768939	0.583333	3.16401	7.27442	13.7939	51.4918	3.18807
1829	wP	7	590.948	1441.91	144.885	991.822	162.446	0.1	1.44156	0.754233	0.1	0.1	0.1	0.694856	0.1	0.590909	0.1	3.67656	0.77145	0.523025	0.1	0.1	884.942	10.0173	2.43299	0.1	0.1	32.2812	11033.3	11335.5	26748.1	20729.7	34646.4	24448.8	18505.6	153.51	3.70512	71.012	13.9475	2.14773	0.9375	12.345	14.6098	19.8333	41.1321	1529.61	470.856	279.166	32.6778
1832	wP	7	479.859	1170.86	110.032	675.182	0.01	0.1	0.961039	0.754233	0.1	32.5014	0.1	9.38055	9.74724	1.77273	0.561616	9.55906	1.80005	17.7829	0.1	0.1	2475.16	10.4957	1.4488	0.1	0.1	41.8721	9112.73	10746.3	26797.2	31992.4	59501.7	23686	22680.1	92.1545	2.76753	77.1337	1.93716	0.477273	0.1	0.987603	0.768939	23.0417	36.5443	124.657	1182.92	385.179	23.2729
2383	wP	7	196.96	480.581	167.496	287.954	558.906	27.8261	2748.09	8437.22	0.1	26.8678	0.1	6.2537	3.74894	2.36364	3.3697	18.7505	1.80005	4.96874	1.38384	0.539062	843.25	3411.12	7008.39	0.1	0.1	41.6057	592.556	679.29	2170.91	16038.7	57723.5	24196.4	20065.2	114.916	0.1	12.8556	37.7746	84.4773	0.1	0.493802	0.768939	0.291667	0.949202	5.62114	60.022	118.128	42.5608
2500	wP	14	686.721	1675.6	92.6876	1564.66	0.064	0.1	1.44156	1.50847	0.1	0.866705	0.1	0.694856	0.1	1.18182	0.1	2.94125	1.28575	1.04605	0.1	0.1	157.348	5.71212	1.94089	0.1	0.1	43.2042	6403.03	6616.06	27718.4	27898.5	88517.6	23110.9	11590.8	0.1	1.82995	122.741	16.2721	0.715909	0.1	0.987603	1.73011	2.33333	7.91002	69.2723	383.246	1419.56	101.381
2685	aP	7	1673.34	4082.96	16.6592	511.951	323.343	0.1	0.720779	0.377116	0.873041	0.1	0.1	3.47428	3.74894	2.36364	4.49293	8.08844	6.94305	19.3519	0.1	0.1	612.195	2.36364	0.1	0.1	10.981	16.8292	18.2774	50.1367	9741.58	14433.5	44624	14928	9683.76	10.5117	0.1	67.645	2.90574	0.238636	0.1	0.987603	0.768939	0.875	2.53121	54.2275	316.886	533.597	68.2248
2686	wP	7	399.382	974.491	4.6382	1380.04	137.376	0.1	0.480519	0.1	0.43652	0.866705	0.1	0.1	0.1	0.886364	0.1	4.41187	0.25715	1.04605	0.1	0.1	77.9988	2.36364	0.1	0.1	0.1	5.9062	0.1	0.1	20505.5	3123.53	41581.8	22999.6	20875.5	0.1	0.1	35.506	1.16229	0.1	0.1	1.4814	0.1	0.583333	1.582	102.173	27.215	1129.12	10.8394
1655	wP	14	842.116	2054.76	229.604	1039.81	0.064	0.1	29.5519	102.199	7.85737	7.80034	0.281656	0.1	0.1	2.36364	0.1	5.14719	0.77145	0.1	0.1	0.539062	241.539	9.77814	1.4488	0.1	0.1	32.5476	19037.2	19557.6	27000	36786.1	104295	25100	21974.4	14.4701	2.76753	26.7825	19.3716	0.238636	0.1	1.4814	0.1	2.625	6.64441	110.77	246.799	920.458	10.3612
1687	wP	14	354.068	863.925	129.198	1030.82	640.895	0.1	1.92208	2.2627	0.873041	0.1	0.1	0.694856	0.1	0.590909	1.12323	0.1	0.77145	1.04605	0.1	0.1	200.116	218.102	325.247	0.1	0.1	35.2118	11424.3	13450.2	32199.4	31310.3	86011.4	24501.3	20997.9	836.342	6.51787	3.67303	1.93716	0.715909	0.46875	0.987603	1.53788	0.729167	3.79681	9.58901	16.4035	82.4542	4.1445
1829	wP	14	499.554	1218.91	105.427	874.712	162.808	0.1	1.44156	0.754233	0.1	0.1	0.1	5.21142	1.12468	2.95455	3.3697	8.82375	2.0572	2.0921	1.38384	0.1	1085.06	8.58225	0.956701	0.1	0.1	36.8102	12735.4	12991.4	27595.3	23985.3	34362.5	24953.6	19641.4	174.292	2.76753	58.6155	12.2041	1.67045	0.46875	10.3698	12.6875	22.75	40.1829	1430.58	522.676	246.353	29.3303
1832	wP	14	554.067	1351.92	97.7433	646.093	0.064	0.1	1.44156	0.754233	0.1	32.0681	0.1	11.1177	11.2468	1.77273	0.1	6.61781	1.80005	21.444	0.1	0.1	2688.19	8.1039	2.43299	0.1	0.1	44.5363	8552.42	10181	27042.7	32051.9	57621.6	23838.5	22557.5	97.5974	4.17391	78.205	1.54973	0.238636	0.1	1.4814	1.15341	24.0625	37.9681	138.545	1567.66	419.002	29.3303
2383	wP	14	0	0	162.5	58.4315	137.832	40.7327	4331.8	8258.27	0.1	36.9337	0.238981	2.65054	2.34583	1.7321	5.93135	8.38636	0.995059	5.39959	2.5273	1	1017.27	4584.84	9412.43	2.55458	0.151831	46.9306	13217.5	15393.2	19845	30887.6	122309	25715.3	20453.3	262.361	9.84311	19.9142	31.3955	74.0568	0.46875	0.740702	1.89973	1.48485	2.43797	27.2361	82.8853	496.09	117.789
2500	wP	30	577.012	1407.91	69.9075	101.681	141.318	0.1	1.68182	0.531352	0.1	0.273583	0.1	0.1	0.1	0.989773	0.1	1.86364	0.1	0.736308	1.01092	0.5	131.47	4.58874	5.17562	3.05298	2.82683	33.0404	3975.85	4593.91	26216.5	27275	99757	21966.3	8956.16	3.58749	7.81672	148.59	18.2297	0.1	0.46875	0.493802	2.8496	1.9798	6.82631	107.56	497.997	2354.66	162.242
2685	aP	14	1881.01	4589.66	17.4097	517.023	332.04	0.1	0.560606	0.1	1.05492	1.36792	0.1	6.26491	6.33373	1.48466	3.3525	3.72727	6.46789	26.5071	1.01092	1	579.482	1.00108	0.964205	0.1	22.2814	18.406	180.498	392.84	18597.6	25131.2	78820.9	19293	11084.9	20.8224	2.75073	107.486	3.54466	0.503788	1.875	1.72831	0.949866	2.9697	5.11973	244.664	1469.1	1968.81	157.503
2686	wP	14	330.737	806.999	3.82159	1256.34	123.974	0.1	1.12121	0.1	0.1	0.82075	0.1	0.1	0.1	0.494886	0.1	1.39773	0.1	0.490872	1.01092	1	95.344	0.761905	0.437778	0.1	0.1	7.98824	3.30011	22.1286	23976.9	20032.5	73208.6	24480.3	21114	5.33596	2.24413	43.9133	1.01276	0.503788	1.40625	0.493802	0.474933	0.989899	1.46278	223.198	56.1702	2828.14	12.1851
1655	wP	30	650.917	1588.24	228.815	70.2814	177.324	0.1	36.4394	65.3563	7.38447	7.38675	0.238981	0.481916	0.1	0.494886	1.03154	2.32955	0.1	1.47262	2.02184	0.1	187.561	7.45887	5.70205	2.55458	0.395013	30.808	15667.3	17382	24432.2	34245.4	108732	24055.8	19511	14.3281	5.79032	26.0416	20.002	0.503788	0.46875	0.987603	1.4248	1.48485	6.33871	162.955	266.694	1206.54	9.92857
1687	wP	30	149.02	363.608	164.853	71.7575	136.233	0.1	2.24242	2.12541	0.527462	1.36792	0.477961	0.1	0.469165	0.1	0.51577	2.79545	0.1	0.736308	0.50546	1	147.87	74.6677	295.763	4.5482	2.34047	35.2727	9272.82	11055.3	28866	27235	76582.8	22520.6	19075.9	721.709	10.8563	2.29779	2.5319	1.00758	0.9375	0.493802	1.4248	0.989899	2.92556	8.30933	15.07	53.0011	4.06169
1829	wP	30	456.82	1114.64	148.664	69.5853	128.874	0.1	1.12121	0.531352	0.527462	0.547166	0.1	0.481916	0.469165	1.48466	1.03154	1.86364	1.49259	0.490872	1.51638	1.5	822.858	8.89394	6.22848	2.55458	0.395013	26.8393	9434.41	9877.42	24312.7	20815.1	30319.4	23302.6	17168.3	157.203	6.80352	84.2523	15.4446	2.01515	1.64062	7.90083	15.6728	35.1414	58.0236	1798.74	777.249	306.229	35.6526
1832	wP	30	458.138	1117.86	128.912	68.9267	167.416	0.1	1.68182	0.531352	0.527462	33.1036	0.1	14.4575	15.4825	1.48466	3.09462	6.52273	3.48271	68.7221	1.01092	1.5	2288.82	6.02381	6.7549	1.05936	0.881377	37.2571	6267.66	8043.99	24204.6	30343.2	58752.5	21756.4	19849.8	68.7805	8.32331	100.592	2.5319	1.00758	0.9375	0.493802	0.949866	23.7576	34.1315	132.488	1650.85	465.939	58.4432
2383	wP	30	0	0	176.794	57.2506	139.849	45.4691	3588.16	6662.09	0.1	25.4432	0.238981	3.37341	3.28416	2.47443	6.70501	14.2102	1.49259	5.39959	3.03276	1.5	1038.19	4078.74	10514.8	3.05298	1.36774	51.1473	10053.2	11855	13160.9	28267.3	112204	25578.9	20205.4	262.861	10.8563	12.7655	23.2935	57.1799	0.46875	0.493802	1.89973	1.48485	2.43797	16.6187	48.4068	435.316	76.0438
2500	wP	90-120	496.789	1212.16	28.8296	119.487	131.904	0.1	1.12121	0.1	0.527462	1.36792	0.238981	0.1	0.1	0.989773	0.257885	3.72727	0.995059	0.981744	1.01092	2	108.416	2.19697	3.06991	1.05936	0.1	36.2649	1450.66	2084.37	24745.9	22301.1	88361	20266.5	7038.33	1.83902	3.76393	152.675	17.7233	0.251894	0.9375	0.987603	2.37467	2.47475	6.82631	140.335	595.952	3218.7	159.76
2685	aP	30	1427.02	3481.94	16.4682	512.872	352.307	0.1	1.12121	0.531352	0.527462	1.91508	0.238981	8.67449	8.91414	0.494886	4.12616	3.26136	6.96542	36.3245	0.50546	1.5	253.871	0.28355	0.437778	0.1	2.34047	9.22845	24.4294	60.9184	9520.03	14596.8	52905.6	14175.5	6340.56	3.83727	1.73754	104.167	4.30423	0.1	1.64062	1.4814	1.89973	2.22727	5.85112	339.067	1451.75	2478.57	217.977
2686	wP	30	313.772	765.604	5.13595	1421.69	362.674	0.1	1.68182	0.531352	0.527462	0.82075	0.1	0.1	0.1	0.494886	0.51577	4.19318	0.1	0.981744	0.1	1	67.5364	0.761905	0.964205	0.1	0.1	5.01176	2.33969	19.1826	23053.8	19401.3	58775.2	23234.6	20487.5	3.33771	1.73754	43.1474	2.02552	0.503788	1.40625	0.1	1.4248	1.48485	1.70658	298.213	55.7135	1912.28	13.539
1655	wP	90-120	702.942	1715.18	198.556	63.414	150.138	0.1	22.1439	44.1022	5.27462	4.10375	0.1	0.1	0.938331	1.48466	1.80519	3.26136	0.1	1.47262	1.51638	1	148.107	4.58874	7.28133	2.55458	1.36774	25.3511	9598.4	11316.1	18953.9	28687.1	96114.7	21144.6	17127.5	13.329	8.32331	25.0204	15.4446	0.1	0.9375	1.97521	0.949866	1.48485	5.36353	155.569	246.601	945.54	12.6364
1687	wP	90-120	280.372	684.109	155.243	73.5788	129.714	0.1	2.80303	4.25082	0.1	0.82075	0.716942	0.481916	0.938331	0.494886	0.51577	0.465909	0.49753	1.47262	0.1	1	35.6158	65.8273	229.08	0.395563	2.59091	21.0421	2900.17	3713.33	19270.5	14581.3	33926	18068.8	11880.3	257.016	8.79011	4.85089	2.5319	1.00758	0.9375	0.987603	3.79947	1.9798	3.90075	11.0791	14.6134	57.0056	4.96429
1829	wP	90-120	374.091	912.782	139.554	71.9259	129.132	0.1	1.68182	1.0627	0.1	0.82075	0.238981	0.481916	0.469165	0.494886	0.1	2.79545	0.1	0.981744	1.51638	1	659.815	6.02381	6.22848	3.05298	1.36774	24.855	6040.04	6103.03	21595	16475.5	19495.5	21569.6	15043.5	127.229	6.29692	83.2311	17.9765	2.01515	1.40625	7.65393	14.4855	26.2323	45.8338	1722.11	822.916	239.329	33.3961
1832	wP	90-120	402.915	983.114	120.428	69.9492	172.88	0.1	1.68182	0.1	0.527462	52.2544	0.238981	8.91544	7.50665	0.1	0.51577	4.19318	1.99012	43.6876	0.50546	1	746.092	5.95636	8.46537	0.1	0.907343	24.8503	1418.54	2159.05	14974.5	20025	32617.8	16737.3	11775.9	10.5876	5.71078	111.315	2.78509	0.1	1.40625	0.493802	1.18733	24.0051	36.5695	137.566	1748.35	529.069	94.5471
2383	wP	90-120	0	0	101.2	51.5421	124.781	30.3127	4514.56	8693.45	0.527462	21.0659	0.1	4.33724	3.28416	0.989773	4.12616	13.0455	1.49259	7.85395	2.27457	1	233.315	1789.23	6704.52	0.1	1.46853	29.5047	1569.81	2047.19	2611.32	12315.9	53174.8	21175.2	12424.2	87.9857	4.78699	12.7655	27.3445	44.3333	0.46875	0.493802	1.4248	1.48485	1.95037	15.9262	60.2802	436.729	68.1461
2500	wP	365	705.831	1722.23	16.7613	1151.63	79.2665	0.1	1.68182	1.0627	0.527462	0.82075	0.1	0.481916	0.1	0.989773	0.51577	3.26136	0.746294	2.45436	0.50546	1.5	22.2448	0.732727	5.59091	0.1	2.02972	28.2353	76.97	141.709	15997	8175.55	44209.3	13183.5	2801.23	0.1	6.32665	174.121	17.7233	0.1	0.9375	1.4814	3.79947	2.47475	7.3139	84.4782	627.919	3029.54	49.6429
2685	aP	90-120	2064.9	5038.35	10.1124	419.234	166.025	0.1	1.68182	0.531352	0.527462	1.91508	0.1	5.30108	5.16082	1.48466	4.38404	4.19318	5.47283	36.3245	1.01092	1	331.828	0.761905	0.964205	0.560955	2.82683	13.1971	9.06265	33.6674	11964.8	14771.4	66745.6	14665	6215.61	4.08705	1.73754	79.6568	3.03828	1.00758	1.875	0.987603	0.474933	0.989899	2.43797	295.212	843.694	2728.5	222.49
2686	wP	90-120	824.483	2011.74	3.41823	1107.51	152.955	0.1	1.12121	1.0627	0.527462	0.82075	0.1	0.1	0.1	0.494886	0.1	2.32955	0.49753	0.981744	1.01092	1	51.6124	0.1	0.1	0.1	0.1	4.76371	0.1	8.8714	20774.1	12723.9	44718.7	21048.6	19251.3	2.83814	1.23094	57.4448	3.29147	0.251894	1.40625	0.493802	0.949866	2.47475	1.46278	276.285	41.3285	636.484	10.3799
2687	wP	PB	2454.14	5988.11	44.5321	1032.3	252.435	0.1	8.40909	13.5495	0.527462	1395.55	0.238981	1.44575	1.87666	0.494886	2.57885	0.931818	0.49753	0.981744	0.50546	2	438.542	10.329	3.59634	2.05617	0.881377	19.3981	879.446	1295.31	24843.2	18053.7	96.4737	4433.61	233.935	3.33771	3.25733	121.528	3.03828	1.00758	0.46875	1.4814	1.4248	0.989899	1.95037	30.0059	109.6	22.6138	4.51299
2687	wP	1	2644.75	6453.2	36.1381	826.616	168.297	0.1	6.72727	12.7524	0.527462	1358.07	0.1	2.16862	0.469165	0.494886	2.06308	0.931818	0.995059	1.22718	0.50546	2	493.445	7.93723	2.54349	1.55777	1.8541	22.6226	1117.15	1595.32	25960.2	19624	126.094	4943.13	288.117	5.83552	3.76393	123.059	2.5319	0.503788	0.46875	0.1	0.474933	0.494949	1.46278	29.5443	117.364	26.3828	3.15909
2687	wP	3	2490.34	6076.44	35.2375	779.584	158.289	0.1	7.84848	13.8152	0.1	1439.05	0.1	2.40958	1.4075	0.989773	2.06308	0.465909	0.1	0.981744	0.50546	1.5	677.165	14.1558	3.06991	1.05936	2.82683	26.8393	1496.04	2129.78	27338.9	22913.6	196.443	6174.95	446.756	7.33421	3.76393	127.4	2.5319	0.1	0.46875	0.740702	0.7124	0.494949	1.95037	31.3908	125.127	36.2763	3.61039
2687	wP	7	3941.07	9616.22	533.772	1238.87	1081.15	0.473636	7.28788	13.8152	0.1	1587.06	0.1	0.963832	0.703748	0.494886	0.1	3.49432	0.1	0.736308	0.50546	1	761.539	14.1558	7.28133	3.05298	5.74501	26.0952	21430.8	22083.4	31196.9	32702.6	61880.9	25482.7	19646.7	11.3307	7.81672	124.591	1.26595	0.1	0.703125	0.987603	0.949866	7.42424	9.75187	94.8648	158.464	3670.74	75.3669
2687	wP	14	2942.15	7178.85	414.514	992.021	1994.55	0.473636	7.84848	14.3465	0.527462	1507.72	0.238981	1.44575	0.1	0.1	0.51577	1.86364	0.746294	0.490872	1.01092	1.5	642.465	15.1126	6.22848	2.05617	3.31319	25.3511	19948.2	20783.5	30348.1	40177.8	59391.8	24225.4	19483	9.83203	7.81672	126.379	2.02552	1.00758	0.46875	1.4814	1.4248	6.92929	8.77668	121.87	156.637	6011.5	85.5211
2687	wP	30	2322.55	5667.02	199.124	631.971	739.362	0.1	5.60606	9.56434	0.1	1133.18	0.238981	0.481916	0.1	0.989773	0.51577	1.63068	1.49259	1.47262	1.01092	0.5	489.88	12.2424	8.33418	4.04979	2.34047	22.8707	14238.9	15495.3	28444.2	37580.1	40608.1	22005.7	16767.3	8.8329	7.81672	106.209	2.78509	0.503788	0.9375	0.987603	0.949866	3.46465	5.11973	86.3247	171.251	3384.06	88.4545
2687	wP	90-120	4611.2	11251.3	143.5	70.1034	167.165	0.473636	5.88636	10.627	0.1	1220.45	0.716942	0.963832	0.938331	0.989773	0.51577	2.32955	0.49753	1.96349	0.50546	0.1	511.27	12.2424	8.33418	3.30218	2.34047	23.3668	7991.14	8864.22	28393.2	35243.4	22543.5	19677.9	14744.3	11.8303	7.81672	114.379	1.51914	0.1	0.46875	0.493802	0.949866	2.47475	2.92556	59.0885	173.077	2289.41	83.4903
2688	wP	PB	599.063	1461.71	2.42612	111.705	42.3926	0.1	2.24242	1.0627	0.1	0.82075	0.238981	0.481916	0.1	0.989773	0.1	14.4432	0.995059	2.94523	0.1	2	187.323	5.30628	0.700992	0.1	0.1	19.3981	0.899058	4.94333	2392.46	6945.99	13681.2	3449.82	1358.81	11.5805	2.75073	77.1037	28.8636	0.503788	0.46875	0.493802	1.4248	0.494949	5.36353	176.112	239.751	3169	9.70292
2689	aP	PB	393.288	959.622	29.0124	151.304	61.5297	0.1	2.24242	0.531352	0.527462	0.273583	0.238981	0.481916	0.469165	0.494886	2.06308	3.26136	0.49753	1.47262	0.1	1.5	246.979	3.15368	7.01812	2.05617	0.1	4.01959	1717.17	2659.09	13099.6	14089.2	789.596	13065.6	10849.1	12.3298	4.77713	158.292	15.6978	1.00758	0.9375	0.1	0.949866	0.989899	3.41315	175.881	231.074	5.18233	13.7646
2690	wP	PB	983.017	2398.56	22.5077	326.37	38.2051	0.1	2.80303	2.65676	1.05492	121.197	0.1	0.481916	0.1	0.989773	0.257885	1.86364	0.49753	1.47262	0.50546	2.5	442.108	4.11039	7.28133	1.05936	487.731	44.4502	1120.75	1315.69	18762.5	10225.8	16146.9	21603.4	16066.4	60.7874	8.32331	160.335	2.02552	1.00758	1.40625	4.44421	2.37467	2.9697	2.68176	27.6978	62.1069	41.4586	34.75
2691	wP	PB	283.248	691.126	5.54565	133.096	67.3706	0.1	1.68182	0.531352	0.527462	0.82075	0.1	0.963832	0.469165	0.1	0.1	0.931818	0.1	0.490872	1.01092	1.5	1169.62	104.565	355.25	0.1	0.1	12.9491	12.9043	38.3319	746.447	12768.1	66.3594	264.625	128.99	110.994	12.8827	126.634	10.634	16.625	0.46875	0.1	1.4248	0.1	1.95037	1681.72	32.4234	33.4496	12.6364
2693	wP	PB	225.154	549.375	52.7117	53.0597	130.593	0.1	1.40152	1.59406	0.527462	0.82075	0.238981	0.1	0.1	0.1	2.06308	0.1	0.49753	0.490872	0.1	1.5	1993.87	3607.32	8341.67	1.05936	3486.16	41.2257	2145.52	3524.5	13403.6	26384.2	1485.43	19208.1	18139.2	1814.25	97.2313	0.51062	1.01276	0.1	0.9375	0.493802	0.949866	0.1	0.487593	0.1	0.456668	0.471121	1.12825
2696	wP	PB	120.795	294.74	182.935	51.2474	135.747	0.1	1.40152	0.265676	0.527462	0.273583	0.1	0.963832	0.938331	0.494886	1.03154	0.931818	0.49753	1.47262	0.50546	1	54.2268	4.58874	7.28133	3.55139	1.12456	12.9491	13553.7	15807.6	13638.2	25363.7	167.81	17061.5	18009.6	3.33771	8.32331	85.7842	9.62121	2.01515	1.40625	2.22211	1.4248	26.7273	41.933	130.872	1728.49	15.547	451.976
2698	aP	PB	458.584	1118.95	40.744	250.889	579.564	0.1	1.12121	0.531352	0.527462	0.82075	0.238981	6.50587	8.44498	0.494886	4.12616	6.05682	1.49259	2.94523	0.1	0.5	945.972	29.9416	3.06991	1.05936	0.151831	31.3041	1477.31	2438.63	13385.4	23855.2	33105.7	19938.4	14627.9	2.83814	5.03043	16.8505	6.07656	0.1	0.703125	0.987603	1.4248	0.1	2.43797	97.4038	1342.38	334.967	4.51299
2699	wP	PB	1172.02	2859.73	63.8212	329.897	58.7678	0.1	4.48485	5.84487	0.1	55.5374	0.1	0.1	0.1	0.247443	0.1	3.26136	1.99012	0.981744	0.758191	0.1	295.702	6.74134	9.65025	4.5482	1.8541	34.5286	3083.14	4375.91	13390.5	9397.04	44695.7	15015.8	6201.94	26.8172	7.81672	67.4019	10.634	1.51136	0.9375	1.4814	5.22426	2.9697	10.7271	606.812	353.004	2004.15	5.86688
2688	wP	1	597.419	1457.7	2.73652	114.488	35.633	0.1	1.12121	0.1	0.1	0.1	0.238981	0.481916	0.1	0.1	0.1	14.9091	0.1	2.20892	0.50546	0.5	178.767	4.11039	0.964205	0.1	0.1	20.3903	0.418847	4.45232	2407	7123.03	13731.3	3484.59	1372.48	10.8312	1.73754	55.147	27.3445	0.1	1.40625	1.97521	1.89973	0.989899	3.41315	137.104	208.697	2113.21	6.31818
2689	aP	1	224.42	547.585	36.8819	178.91	281.28	0.1	1.68182	1.59406	0.1	0.82075	0.1	0.481916	0.1	0.989773	0.1	1.39773	0.995059	1.22718	0.1	1.5	1505.45	2680.51	5794.82	2.05617	2666.15	34.7766	1312.12	2318.58	11310.9	23435.1	761.95	17797.5	16547.4	1194.8	77.7273	0.1	0.759569	0.1	0.46875	0.493802	0.949866	0.494949	0.975187	0.461629	0.1	0.1	0.451299
2690	wP	1	1064.2	2596.65	26.0654	418.738	46.2098	0.1	1.68182	1.0627	0.527462	111.348	0.1	0.1	0.1	0.494886	0.1	0.465909	0.995059	0.490872	0.1	1.5	500.099	4.58874	8.86061	0.560955	582.086	47.6748	1284.02	1531.98	19178.6	10926.6	17700.7	21592.1	16236.7	68.7805	7.81672	141.697	2.5319	0.503788	1.40625	4.44421	3.32453	1.9798	2.43797	27.6978	64.3902	40.9875	39.0373
2691	wP	1	295.089	720.018	3.5147	104.099	50.1003	0.1	1.27586	0.189961	0.1	0.1	0.1	0.548794	0.21337	1.41396	2.44575	1.58375	0.1	0.1	0.404019	0.1	1332.43	175.84	412.63	1.05936	0.1	16.4216	16.746	50.1162	912.256	14018.6	102.398	353.504	164.378	133.224	13.8959	114.89	7.3425	11.0833	0.9375	0.1	1.18733	0.1	0.487593	1378.43	24.6601	21.6716	9.47727
2693	wP	1	371.497	906.452	23.9604	125.688	50.8098	0.1	1.12121	0.265676	0.263731	0.1	0.1	0.481916	0.1	0.494886	0.51577	2.32955	0.995059	2.45436	1.01092	1.5	220.835	3.63203	6.22848	1.05936	0.881377	4.01959	1240.8	2003.6	11520.3	13009.4	336.648	12094.8	10016.4	9.33246	3.51063	170.037	16.9637	1.51136	1.40625	0.1	1.66227	1.48485	2.92556	184.19	211.894	5.18233	14.8929
2696	wP	1	186.637	455.394	147.13	48.3594	128.95	0.1	1.12121	0.531352	0.527462	0.1	0.1	0.963832	0.1	0.494886	0.51577	0.232955	0.1	0.981744	0.1	1.5	45.6706	3.15368	6.7549	3.05298	1.36774	13.4451	11717.6	13829.1	11923.9	24036.1	143.373	15489.4	16976.2	2.83814	6.80352	100.082	10.1276	1.51136	0.46875	0.987603	2.37467	21.0354	36.3257	109.406	1642.18	15.547	343.438
2698	aP	1	389.182	949.604	27.9545	160.567	303.551	0.1	0.560606	0.1	0.1	0.273583	0.1	6.74682	7.97581	1.23722	3.09462	4.19318	1.49259	3.92697	1.51638	1.5	928.147	23.4838	2.54349	0.560955	0.1	21.8785	1222.8	2089.03	12530.2	22788.5	32654.7	19293	13616	0.839893	5.28372	15.8292	9.11483	1.00758	0.46875	0.1	1.66227	0.989899	1.46278	94.1724	1330.73	238.387	4.96429
2699	wP	1	1503.52	3668.6	66.9384	53.7361	102.207	0.45542	11.6434	7.6803	0.1	60.2692	0.1	0.845626	2.27448	3.42258	3.79091	5.28706	1.24835	1.51886	0.846097	0.1	549.906	12.8614	11.3345	3.7557	4.08664	39.7537	5253.01	6693.16	16759.3	12854.7	52926.1	18101.5	8358.48	52.4735	3.85298	83.7586	5.11127	2.77083	0.9375	0.517316	5.8719	3.09474	11.646	712.674	428.59	2549.49	7.23958
2688	wP	3	10.3865	25.3431	0.536	26.919	92.0157	0.45542	2.58741	0.415151	0.1	0.1	0.1	0.1	0.413543	0.370008	1.94406	12.1406	0.1	1.73584	0.423048	0.1	169.874	3.31818	2.37424	2.74109	2.52332	18.5279	3.2195	8.16108	2424.09	5785.6	12245.5	3507.98	1347.92	12.5273	1.39915	67.0069	3.30729	1.25947	0.46875	0.1	0.489325	0.515789	2.91149	166.383	238.652	2638.64	6.75694
2689	aP	3	2.09613	5.11457	41.7887	52.088	129.76	1.36626	4.13986	1.66061	0.1	0.1	0.1	0.1	0.413543	1.11003	5.05455	1.1749	0.832231	1.30188	0.423048	0.1	1862.47	6634.32	6228.32	6.29222	3043.16	43.2914	1956.48	2901.68	10812.5	23059.9	1338.89	18265	17028.1	1546.41	92.1911	0.773156	1.80398	0.1	0.46875	0.517316	0.1	0.1	0.1	0.252095	0.1	0.1	0.1
2690	wP	3	19.3091	47.1143	0.894242	68.7947	20.863	0.910839	4.65734	2.07576	0.1	84.3358	0.1	0.1	0.1	0.370008	0.1	1.56653	0.832231	1.73584	0.846097	0.492857	451.173	9.84773	8.50493	3.24839	632.277	36.4519	1200.41	1324.16	14290.6	8596.08	12129.1	20003.4	15442	73.0593	6.79759	152.827	4.81061	2.51894	1.40625	3.62121	1.9573	2.32105	1.45575	22.4365	65.5767	37.2704	29.441
2691	wP	3	4.26307	10.4019	20.1417	275.85	33.028	0.45542	3.1049	0.830303	0.426027	0.411394	0.1	0.422813	0.413543	0.370008	0.777622	0.783267	1.24835	0.867918	0.1	0.492857	1460.72	764.01	716.599	1.72648	3.56553	14.9903	36.4614	94.4562	1103.42	12547.7	148.492	536.891	245.278	186.526	30.8452	123.963	17.7391	13.3504	0.9375	0.517316	0.489325	1.03158	0.1	1723.32	27.1675	26.6936	11.342
2693	wP	3	5.99612	14.6305	3.8448	92.7397	53.1142	0.683129	2.58741	0.415151	0.1	0.1	0.985795	0.1	0.827085	0.370008	2.33287	3.13307	0.832231	2.1698	0.846097	0.1	276.687	10.0989	8.74072	3.24839	6.17105	4.84911	1550.06	2216.36	10342.6	12294.9	752.176	11340.1	9797.57	19.8794	2.62607	172.156	3.00663	1.00758	0.46875	0.1	0.1	1.80526	2.42625	186.046	222.492	4.02923	13.9965
2696	wP	3	2.9337	7.15823	143.515	48.554	128.914	0.1	2.58741	0.415151	0.426027	0.1	0.1	1.26844	1.65417	1.11003	1.94406	0.587451	0.1	0.867918	0.634573	0.1	59.5255	9.34545	8.03334	6.29222	4.60774	12.8677	10357.2	11881.9	10228.4	22744.6	254.526	14446.3	16647.9	10.5668	8.26989	91.4901	4.81061	2.51894	0.9375	0.517316	1.46798	19.6	33.4822	105.628	1602.41	11.0804	357.635
2698	aP	3	6.21644	15.1681	21.3286	115.168	44.4135	0.910839	2.58741	0.415151	0.426027	0.1	0.1	6.3422	7.85731	1.11003	1.94406	3.5247	0.832231	2.82073	0.423048	0.1	853.426	5.32727	4.26061	2.48743	2.52332	24.8957	1212.3	1879.81	10532.4	20835.2	27790.2	17931.6	13315.8	5.66541	2.38068	25.2564	3.30729	1.25947	0.46875	0.1	0.97865	1.03158	1.45575	130.838	1447.14	396.879	5.79167
2699	wP	3	24.3893	59.5099	76.8193	54.9515	104.887	0.45542	9.83217	6.22727	0.1	47.7217	0.1	0.1	0.1	0.740017	0.1	2.54562	0.1	1.30188	0.423048	0.1	393.095	10.8523	9.44811	3.24839	4.60774	31.9709	3416.46	4445.17	12099.1	9320.91	37033.1	14354.5	6167.45	37.5243	3.85298	60.8216	4.50994	2.26705	0.46875	0.1	3.9146	2.57895	6.79349	492.847	280.575	1798.55	4.34375
2688	wP	7	10.6707	26.0365	24.9564	147.812	274.911	0.45542	2.58741	0.415151	0.1	0.1	0.1	0.422813	0.827085	3.70008	2.33287	8.61594	2.08058	6.50939	0.423048	0.1	252.95	4.32273	3.31743	3.24839	4.60774	15.6978	14.381	43.1585	13652.1	21847.5	29974.1	19483	13881.4	14.978	0.908381	67.2646	3.00663	1.00758	0.1	0.1	0.1	2.06316	4.60987	281.086	444.048	5965.53	205.845
2689	aP	7	2.43837	5.94962	40.2878	1742.54	4172.32	0.45542	3.62238	1.24545	0.426027	0.1	0.492898	0.422813	1.24063	0.740017	3.88811	3.91634	0.416116	0.867918	0.1	0.1	629.955	3039.68	10253	4.454	2855.67	48.1223	2817.29	3794.04	21390.2	22383.6	39994.2	22969.6	11984.8	763.929	94.3953	0.773156	2.70597	0.755682	0.46875	0.1	0.1	0.515789	0.1	0.252095	0.1	0.1	1.44792
2690	wP	7	20.3358	49.6194	204.23	64.1613	122.991	0.22771	4.65734	2.07576	0.1	89.6839	0.1	0.422813	0.827085	0.370008	0.777622	2.74144	0.416116	1.73584	0.846097	0.1	159.966	5.15273	17.8074	0.1	271.12	35.4285	6012.99	7121.26	16192.3	14605.8	25159.9	20535.3	12581	18.0606	12.1774	159.786	4.50994	2.26705	0.9375	4.65584	1.9573	13.9263	15.528	78.6538	272.143	185.093	49.4705
2691	wP	7	3.06622	7.48158	16.1802	713.253	62.1707	0.22771	3.62238	1.24545	0.426027	0.1	0.985795	0.1	0.1	0.370008	0.777622	3.13307	0.832231	1.73584	0.423048	0.492857	300.074	80.6945	324.656	0.1	1.46853	8.77139	75.4981	189.698	2315.79	12230.2	29211.8	11483.8	246.825	28.9141	7.25045	122.932	20.1444	15.3655	0.9375	1.03463	0.97865	1.03158	0.485249	1869.29	49.6509	1779.41	20.2708
2693	wP	7	203.263	495.962	86.6754	58.8773	119.005	0.22771	2.58741	0.415151	0.1	0.1	0.1	0.422813	1.24063	0.370008	0.388811	5.48287	0.208058	1.30188	0.423048	0.1	71.2399	3.94727	12.0584	0.1	2.59091	1.57821	1447.98	2055.85	11105.2	11204.8	22161.7	18592	9867.86	0.1	7.25045	190.196	2.4053	0.503788	0.1	0.1	0.733988	1.54737	3.39674	275.54	237.481	750.696	183.403
2696	wP	7	2.3881	5.82696	162.599	53.0282	134.191	0.1	2.58741	0.415151	0.1	0.411394	0.1	0.1	0.827085	0.740017	1.16643	18.4068	0.1	0.1	0.634573	0.1	11.4525	3.14364	12.7771	0.1	2.02972	13.8489	4473.39	5612.44	8562.14	16033	6116.42	13298.7	11542.2	0.1	9.09804	101.026	5.11127	2.77083	1.40625	0.1	0.489325	22.6947	34.9379	186.803	1681.57	3874.86	534.04
2698	aP	7	319.498	779.575	190.682	87.3279	174.656	1.13855	2.58741	0.415151	0.426027	0.1	0.1	1.26844	2.8948	0.1	1.94406	4.6996	0.208058	0.433959	0.423048	0.492857	266.265	24.0382	11.3398	0.1	2.8715	15.1183	4766.3	5466.91	16710.8	21787	28905.2	20507.3	11273.8	0.1	10.3298	22.937	2.70597	0.755682	0.9375	0.1	0.1	4.12632	5.82299	316.632	1253.69	600.355	10.3767
2699	wP	7	19.6959	48.0581	168.873	65.8221	128.048	1.36626	8.7972	5.39697	0.426027	40.728	0.1	0.845626	1.24063	0.740017	1.36084	3.5247	0.832231	0.867918	0.1	0.1	117.465	5.55455	14.2143	0.564665	2.02972	26.9659	4145.5	5141.21	13839.4	13774.8	36105.2	20124.2	6894.64	8.63045	9.09804	69.8418	3.90862	1.76326	0.9375	0.258658	5.38258	4.64211	15.0427	758.555	489.249	1882.66	15.4444
2688	wP	14	11.1855	27.2927	96.8743	923.826	854.47	0.45542	2.58741	0.415151	0.1	0.1	0.1	2.11407	2.06771	0.740017	0.777622	2.74144	0.832231	1.73584	0.846097	0.1	73.15	7.16182	5.95022	0.1	2.59091	13.8489	1321.17	1339.87	16658.3	24282.9	46333.1	20110.2	11741	0.1	4.78699	61.8525	3.30729	1.25947	0.46875	0.1	0.1	18.5684	17.469	579.567	561.149	7901.82	234.321
2689	aP	14	2.14744	5.23975	58.0619	1950.01	1226.45	1.82168	8.15035	4.87803	0.213014	0.514243	0.1	5.49657	5.16928	4.62511	9.42867	10.9657	3.74504	3.68865	0.740335	0.1	2223.81	9394.06	8819.47	6.29222	3964.74	41.6405	11465.4	12998.7	27504.6	34203.2	81102.9	24595.2	18508.7	1830.94	95.6264	1.03087	2.10464	0.251894	0.9375	1.03463	0.1	0.1	0.1	0.756286	0.1	0.1	0.482639
2690	wP	14	593.837	1448.96	269.001	69.5896	142.179	0.45542	5.17483	2.49091	0.426027	81.6617	0.1	0.422813	0.827085	0.740017	1.16643	2.3498	0.1	0.867918	0.1	0.1	700.908	15.6239	13.9282	4.263	752.652	49.6591	18595.4	19307.6	26783	31155	43475.4	25450.2	18832.6	82.862	12.4414	139.941	4.50994	2.26705	1.40625	4.65584	1.9573	15.9895	18.4395	93.0232	359.267	190.885	45.8507
2691	wP	14	150.627	367.529	100.489	2340.79	0.064	0.910839	3.62238	1.24545	0.426027	0.1	0.1	0.422813	0.1	0.1	0.777622	2.3498	0.1	0.433959	0.846097	0.1	1803.88	615.086	576.772	2.74109	6.17105	19.7072	1841.47	2765.05	11348.2	27813.5	66687.8	21549.7	6604.69	203.926	19.0668	117.52	18.3404	13.8542	0.9375	0.1	0.1	2.06316	0.485249	3065.23	81.5024	6088.67	61.5365
2693	wP	14	5.66199	13.8153	99.4404	65.6286	146.737	0.45542	2.58741	0.415151	0.1	0.1	0.1	0.422813	0.827085	0.370008	1.94406	3.5247	0.1	0.433959	0.846097	0.1	313.049	10.8523	9.44811	4.77031	4.60774	4.84911	10886.7	12371.6	25093.5	30387.3	87125.8	24102.9	17966.1	16.4484	5.81605	165.713	2.70597	0.755682	0.9375	0.1	0.244663	5.41579	7.76399	369.824	255.046	3375.49	183.161
2696	wP	14	0	0	168.901	56.0005	140.121	0.45542	2.58741	0.415151	0.426027	0.1	0.1	0.422813	1.24063	1.48003	1.55524	3.91634	0.416116	0.867918	0.846097	0.1	65.8383	6.33182	5.20379	3.7557	5.12884	17.5846	16406.3	17511.2	22140.6	29190.4	54075.7	20581.1	18765.4	4.44006	4.83452	96.3868	5.11127	2.77083	0.9375	0.517316	0.489325	23.4684	36.8789	366.799	2033.35	20049.2	606.194
2698	aP	14	6.07112	14.8135	182.906	71.8181	172.56	0.910839	2.58741	0.415151	0.426027	0.1	0.1	1.90266	2.48126	0.1	1.55524	4.11215	0.1	2.1698	0.846097	0.1	1414.51	10.8523	9.44811	5.27761	4.60774	28.1975	15270.7	15472.2	26117.4	32922	58790.6	25308.7	16848	6.64568	7.28835	27.0605	2.10464	0.251894	0.9375	0.1	0.1	6.18947	7.27874	310.834	1357.67	721.484	12.5486
2699	wP	14	20.786	50.7179	170.184	70.1533	124.361	0.45542	8.27972	4.98182	0.1	34.5571	0.1	0.845626	1.24063	0.740017	2.33287	4.11215	0.1	1.0849	0.846097	0.1	523.392	11.3545	9.9197	3.7557	4.60774	37.3953	12325.3	13473.3	22621.4	22168.7	57209.6	24136.7	12442.3	43.406	6.30682	69.584	3.30729	1.25947	0.46875	1.03463	4.40393	3.61053	13.1017	959.223	581.29	1939.07	14.4792
2688	wP	30	243.92	595.164	35.4454	405.229	0.064	0.683129	2.32867	0.207576	0.213014	0.1	0.1	1.47985	1.03386	9.99023	8.74825	8.71385	3.9531	7.05184	0.634573	0.1	221.134	4.07159	3.08163	2.23378	4.08664	18.9996	2393.24	2601.81	22923.2	30590.3	66137.1	21793.2	15737.9	14.4879	3.85298	62.1102	3.90862	1.76326	0.46875	0.1	0.489325	12.3789	13.587	916.871	602.134	11150.9	213.809
2689	aP	30	101.274	247.109	204.462	6692.58	0.064	0.45542	4.13986	1.66061	0.426027	0.1	0.1	0.1	0.1	1.11003	1.55524	4.30797	1.66446	0.433959	0.423048	0.1	2012.46	7764.44	7289.4	7.81414	3166.41	38.8104	7362.54	8902.31	26889.1	31629	69063.9	24986.1	17985.9	1506.47	92.6818	0.1	2.70597	0.755682	0.46875	0.1	0.489325	0.515789	0.1	0.1	0.1	0.1	0.482639
2691	wP	30	2.63887	6.43885	11.7432	1166.44	51.5843	0.1	3.62238	1.24545	0.1	0.1	0.1	0.1	0.413543	0.1	1.16643	3.13307	0.416116	0.433959	0.846097	0.1	1054.93	347.626	325.65	2.23378	3.04443	12.8677	931.809	1482.37	7467.38	23466.5	40897.6	17975	4449.44	116.681	11.7053	112.108	15.9351	11.839	0.9375	0.517316	0.489325	2.57895	1.45575	3403.04	70.7291	7760.3	79.6354
2693	wP	30	4.61419	11.2586	57.7978	57.3957	124.62	0.910839	2.58741	0.415151	0.426027	0.1	0.492898	0.422813	0.827085	0.370008	0.1	5.87451	0.1	0.867918	0.846097	0.1	251.183	10.35	8.97652	5.27761	4.08664	5.32079	6328.89	7362.9	19930.3	25386.2	75227.7	23180.1	13449.9	13.0175	4.83452	142.776	2.70597	0.755682	0.46875	0.1	0.489325	4.64211	5.82299	266.213	261.838	3718.47	244.215
2696	wP	30	0	0	129.886	51.517	130.491	0.910839	3.1049	0.830303	0.1	0.1	0.1	0.845626	1.24063	0.370008	1.94406	7.04941	0.1	0.433959	0.423048	0.1	51.9501	9.34545	8.03334	4.77031	4.60774	10.981	11169.1	12475.4	15684.5	25702	41017.6	17467.5	17267.4	6.15554	5.81605	74.4807	3.30729	1.25947	0.9375	0.258658	0.97865	16.5053	26.9313	396.042	2215.09	25594.7	509.667
2698	aP	30	320.003	780.808	141.65	69.1933	153.04	1.13855	2.06993	0.1	0.426027	0.1	0.1	2.53688	2.68803	0.740017	1.55524	2.74144	0.416116	2.1698	0.423048	0.1	1152.4	13.8659	12.2777	6.29222	6.17105	26.0749	11559.8	12004.9	22968.5	29902.1	49470.8	23412.2	15360.3	9.09637	9.74219	19.3289	3.30729	1.25947	0.1	0.1	0.1	5.67368	7.52136	261.423	1540.12	634.604	10.6181
2699	wP	30	722.16	1762.07	86.1855	63.0174	103.744	0.910839	7.76224	4.56667	0.426027	32.5001	0.1	0.422813	0.827085	1.11003	1.16643	2.74144	0.832231	1.30188	1.26915	0.246429	349.158	10.35	8.97652	5.27761	4.08664	28.905	7847.82	8828.96	21228.7	15796.5	45235.8	22687.6	9181.23	28.7019	5.81605	59.533	4.50994	2.26705	0.46875	0.517316	3.66994	4.9	11.1607	1134.18	529.297	1932.02	12.066
2689	aP	90-120	0	0	171.134	1980.46	5200	0.683129	5.43357	2.69848	0.426027	0.1	0.1	0.528516	1.55078	2.96007	6.9014	5.09124	3.53698	1.51886	0.846097	0.1	1470.57	4842.72	4546.15	4.77031	2000.96	30.32	2976.55	4281.93	26548.4	25092.4	47557.5	23649.6	15111.9	1557.68	78.4496	0.1	2.70597	0.755682	0.1	0.1	0.1	0.515789	0.1	0.1	0.1	0.1	0.241319
2691	wP	90-120	165.649	404.184	6.65694	517.469	32.1283	0.1	4.13986	1.66061	0.639041	0.1	0.1	0.211407	0.413543	0.925021	1.55524	3.13307	0.416116	0.433959	0.634573	0.1	1051.9	317.49	297.354	2.74109	2.52332	13.1036	476.856	909.705	6026.03	23985.8	31556.3	16478.2	4094.86	120.358	8.26989	111.077	12.3272	8.81629	0.46875	0.1	0.1	1.03158	0.242625	3063.97	64.4057	10241.8	97.0104
2693	wP	90-120	6.01116	14.6672	44.1441	55.8905	121.131	0.1	2.58741	0.415151	0.1	0.1	0.1	0.845626	0.827085	0.1	0.777622	2.3498	0.1	1.73584	0.1	0.1	178.712	6.83409	5.67538	4.263	4.08664	3.90574	2264.4	3031.37	15383.2	19797.5	68072.1	22574.5	9740.04	9.09637	4.34375	141.23	3.30729	1.25947	0.9375	0.1	0.489325	2.32105	2.91149	238.986	263.244	3722.5	435.823
2696	wP	90-120	0	0	98.3393	48.0846	122.87	0.45542	2.58741	0.415151	0.852054	0.1	0.1	1.47985	0.310157	0.925021	1.26364	4.50379	0.416116	0.1	0.211524	0.1	47.6574	8.84318	7.56174	4.263	4.60774	8.85842	8573.81	9912.92	12161.9	22620.1	30836.7	14130.3	14286.7	6.15554	6.30682	65.7183	5.11127	2.77083	0.9375	0.1	0.1	12.3789	21.1083	392.765	2072.22	28052.5	322.644
2698	aP	90-120	7.20357	17.5767	111.68	65.222	139.86	1.36626	2.58741	0.415151	0.426027	0.1	0.1	2.11407	3.72188	0.925021	3.11049	4.30797	1.04029	2.1698	0.846097	0.1	1113.77	12.3591	10.8629	5.27761	4.60774	24.8957	8916.18	9281.05	22129.5	28016.6	40434.4	22619.6	14840.7	7.38089	8.76065	22.4215	3.90862	1.76326	0.9375	0.1	0.97865	4.12632	5.33774	202.685	1764.48	759.51	11.5833
2699	wP	90-120	722.495	1762.89	70.1858	60.6513	100.283	0.45542	8.27972	4.98182	0.1	26.7406	0.1	0.1	1.03386	0.555013	1.16643	1.56653	0.416116	0.867918	1.26915	0.492857	308.251	11.8568	10.3913	4.263	4.60774	29.6125	5557.29	6383.93	20601.8	11329.9	43644.6	21096.3	7285.32	45.6116	4.83452	52.8323	3.90862	1.76326	0.46875	0.1	2.44663	2.57895	7.76399	1241.82	427.185	1426.6	7.23958
2702	wP	PB	0	0	89.1207	64.6253	105.736	0.1	3.1049	0.830303	0.1	0.1	0.1	0.1	0.413543	0.370008	0.1	0.783267	0.1	0.650939	0.846097	0.1	336.28	4.32273	3.31743	1.72648	3.04443	21.1222	427.842	638.835	8076.33	2518.27	4952.28	7994.97	7068.51	567.118	1.39915	23.4524	2.70597	0.755682	0.9375	1.03463	0.97865	1.03158	3.39674	5.79819	132.559	352.306	1.2066
2702	wP	1	0	0	93.816	65.5281	105.489	0.1	2.58741	0.415151	0.426027	0.1	0.1	0.1	0.827085	0.370008	0.777622	1.1749	0.1	0.1	0.846097	0.1	344.36	3.82045	2.84584	2.23378	1.48112	22.3014	414.497	634.759	9094.71	2819.43	4362.97	9339.03	7989.64	615.396	0.908381	28.6068	4.50994	2.26705	0.9375	0.1	0.733988	1.54737	3.39674	6.30239	133.495	500.38	1.93056
2702	wP	3	120.533	294.099	24.8363	302.881	670.604	0.910839	3.1049	0.830303	0.1	0.1	0.1	0.1	0.1	0.1	0.1	1.56653	0.416116	0.867918	0.423048	0.492857	355.218	3.82045	2.84584	2.23378	3.04443	24.6598	436.578	651.539	9560.24	2745.24	4378.52	9491.28	8139.98	646.52	1.88991	26.0296	3.30729	1.25947	0.9375	0.1	0.97865	2.06316	3.39674	6.80658	145.206	449.763	1.93056
2702	wP	7	139.647	340.739	111.659	54.6641	133.694	0.910839	2.58741	0.415151	0.1	0.1	0.1	0.1	0.827085	0.740017	0.1	2.74144	0.1	0.433959	0.846097	0.1	290.575	10.35	8.97652	4.77031	4.60774	23.7165	7371.03	7713.83	16630.4	22535.2	38477.9	15710.8	14354.8	498.253	6.79759	24.4833	2.70597	0.755682	0.9375	0.1	0.733988	12.8947	18.1968	135.375	435.148	12044.4	53.5729
2702	wP	14	130.827	319.217	133.27	56.4802	140.5	0.1	1.92208	0.243207	0.438681	0.450319	0.985795	0.969042	0.1	0.1	0.1	0.99166	0.1	0.482955	0.1	0.1	263.418	10.2532	9.7652	4.46776	3.19137	23.8629	8321.5	8772.03	16585.8	23167.9	51924.1	15286.6	14533.9	449.981	7.93157	24.2828	3.14876	1.06684	0.234375	0.1	0.949866	14	21.8768	143.599	566.556	12565.8	68.0265
2702	wP	30	120.115	293.081	99.0258	53.3046	123.819	0.1	2.16234	0.486415	0.438681	0.1	0.1	1.2113	1.17291	0.989773	0.247772	0.99166	0.1	0.1	0.1	0.466216	220.496	7.86147	7.19289	4.99385	3.19137	22.3746	6227.78	6546.22	14578.2	21828.2	47156.7	13243.3	12488.9	435.953	7.93157	21.7534	3.14876	1.06684	0.703125	0.708498	0.474933	9.25	13.4244	129.9	526.223	10455.1	40.7668
2702	wP	90-120	102.975	251.259	65.8995	51.4572	113.908	0.1	2.16234	0.486415	0.438681	0.450319	0.1	0.969042	0.938331	0.1	0.1	1.98332	0.1	0.1	0.1	0.1	233.74	7.86147	7.19289	2.88948	2.40971	24.3589	4041.22	4320.9	13266.6	16450.6	37222.4	11341.3	10685	494.661	5.87195	20.2357	3.14876	1.06684	0.234375	0.472332	0.949866	4	8.94962	100.614	357.3	5975.19	21.6113
2703	wP	PB	197.642	482.247	107.194	281.485	789.382	0.1	1.68182	0.1	0.438681	0.225159	0.492898	1.45356	0.703748	0.1	0.1	1.98332	0.1	0.1	0.1	0.1	79.7131	3.07792	2.04826	2.36338	2.14916	57.5964	44.2572	116.286	24126.1	9384.79	43590.9	18095.9	16697.9	4.73011	2.26763	14.6709	3.14876	1.06684	0.234375	0.1	4.51186	1	7.95522	77.9402	75.9204	7.84812	16.4541
2704	wP	PB	384.247	937.562	63.8759	187.372	189.045	0.1	2.16234	0.486415	0.1	0.1	0.1	0.484521	0.938331	0.1	1.98217	2.97498	0.1	0.965909	0.1	0.1	102.768	4.03463	3.07718	1.83729	3.19137	18.406	32.1153	75.3247	13074.5	6541.28	38714.9	8056.89	5886.5	7.32783	0.1	232.963	5.51033	3.46725	1.17188	0.472332	3.79947	2.5	7.45802	36.8445	189.089	96.9474	7.36749
2706	wP	PB	296.827	724.258	5.89504	44.9697	123.332	0.1	2.16234	0.486415	0.438681	0.1	0.1	5.32973	5.16082	0.494886	3.46881	0.49583	0.1	1.44886	0.1	0.1	889.582	2.12121	1.01933	1.83729	2.14916	28.3276	39.704	70.6079	2232.24	18553.2	43.6736	6461.49	2483.32	67.5951	1.23783	24.2828	3.67355	1.60027	0.703125	0.472332	6.64906	2	8.94962	108.408	151.366	4.61654	21.6113
2707	wP	PB	271.068	661.406	3.775	139.384	29.0577	0.1	1.68182	0.1	0.1	0.1	0.492898	0.1	0.938331	0.494886	0.991087	0.49583	0.1	0.1	0.480499	0.1	161.877	3.07792	2.04826	1.83729	1.3675	11.7089	35.6567	57.4507	13149.9	8549.09	29867.8	13366.4	8343.79	50.7099	0.208019	50.8422	2.09917	0.1	0.46875	0.708498	0.474933	1.25	2.48601	4.25128	253.859	55.3985	4.42049
2719	wP	PB	465.538	1135.91	12.5025	94.5878	14.9988	0.1	1.68182	0.1	0.438681	13.9599	0.1	1.45356	0.938331	0.1	0.991087	0.49583	1.49259	0.1	0.1	0.1	659.523	2.12121	1.01933	1.83729	1.62806	38.2492	289.625	535.332	4663.14	3047.72	9990.03	11480.8	6319.85	32.0062	1.75273	80.1839	3.14876	1.06684	0.703125	0.472332	0.1	0.5	0.994402	17.2413	9.01555	6.46316	4.91166
2726	wP	PB	265.903	648.804	12.0185	150.067	54.0999	0.1	2.16234	0.486415	0.1	0.1	0.1	0.969042	1.4075	0.247443	0.991087	1.98332	0.1	0.482955	0.480499	0.699324	396.842	117.883	125.519	1.57424	1.88861	23.1187	398.396	693.716	10843.4	11195.8	13576.6	14378.8	5608.08	61.8801	3.29744	121.92	3.67355	1.60027	0.46875	0.1	0.1	0.1	3.48041	93.0559	391.464	43.3955	2.45583
2728	aP	PB	311.637	760.393	12.9578	101.976	122.179	0.45542	1.68182	0.1	0.438681	0.1	0.1	0.969042	1.4075	0.494886	2.97326	0.1	1.49259	0.482955	0.1	0.1	972.482	1.64286	0.504869	0.785099	1.10695	4.01959	124.697	179.093	4144.24	15164.4	564.262	15018.8	2381.11	7.84738	0.722923	15.6827	2.62397	0.533422	0.1	0.1	0.474933	2	2.98321	78.8849	195.732	23.5444	36.8375
2729	wP	PB	227.374	554.792	24.9204	306.134	862.271	0.1	1.68182	0.1	0.438681	0.1	0.1	3.39165	2.81499	0.989773	1.98217	4.71038	0.1	0.482955	0.480499	0.466216	379.674	4.51299	3.59165	4.99385	3.19137	19.3981	1015.1	1183.27	7269.47	23843.7	40322.5	4344.46	4775.04	3.43124	0.722923	7.08249	3.14876	1.06684	0.703125	0.472332	0.474933	1.5	0.1	1723.19	41.2817	1471.75	5.40283
2703	wP	1	196.611	479.731	9.66338	1840.04	49.3023	0.45542	2.16234	0.486415	0.438681	0.1	0.246449	0.969042	0.938331	0.1	0.495544	3.47081	0.1	0.1	0.1	0.1	88.0522	3.07792	2.04826	4.46776	0.8464	63.5494	59.4346	129.692	27636.7	10109.6	51870.1	19001.5	17866.8	7.32783	3.81234	14.165	3.67355	1.60027	0.703125	0.236166	4.74933	2	8.20382	77.9402	79.2419	10.3872	16.6996
2704	wP	1	352.851	860.956	5.80595	251.34	28.8069	0.1	2.64286	0.972829	0.438681	0.450319	1.47869	2.4226	0.469165	0.1	0.991087	2.97498	0.1	0.1	0.1	0.1	108.164	4.51299	3.59165	1.83729	2.67026	17.9099	35.4038	75.0765	12876.9	6504.89	39363.1	7844.37	5910.26	7.84738	2.78254	258.005	6.82231	4.8008	1.64062	0.472332	3.32453	2	7.45802	39.2063	215.899	94.87	7.36749
2706	wP	1	177.649	433.464	6.33323	49.3458	116.169	0.1	1.68182	0.1	0.877363	0.1	0.492898	4.36069	5.16082	0.1	0.991087	0.1	0.1	0.1	0.960999	0.1	1011.48	2.12121	1.01933	1.83729	1.62806	31.3041	53.3637	87.489	2549.6	18954.3	60.0241	7164.7	2851.58	99.2874	3.03999	33.3889	4.19835	2.13369	0.703125	0.1	9.9736	1.5	16.4076	166.272	178.413	6.92482	36.3463
2707	wP	1	455.642	1111.77	2.99584	125.069	27.8872	0.1	2.16234	0.486415	0.438681	0.1	0.1	1.45356	0.469165	0.494886	0.991087	0.49583	0.995059	0.1	0.480499	0.1	140.784	4.99134	4.10611	1.83729	1.3675	12.9491	29.5858	48.5137	12286.3	8130.25	28092.1	12712.8	7767.4	39.0201	0.722923	35.1595	2.62397	0.533422	0.703125	0.472332	0.1	1	2.48601	3.30655	221.118	50.3203	3.19258
2719	wP	1	123.645	301.693	5.85551	51.0267	8.72973	0.1	2.16234	0.486415	0.1	13.5096	0.1	0.969042	1.4075	0.1	0.1	2.23123	0.1	0.965909	0.1	0.1	521.192	2.12121	1.01933	0.522052	1.62806	36.0168	218.291	395.071	3900.56	2735.32	9107.98	10692.8	5629.12	20.836	0.722923	78.4133	2.88636	0.800134	1.17188	0.472332	0.1	0.5	2.48601	16.5328	11.3881	6.92482	5.89399
2726	wP	1	290.308	708.351	3.79832	48.1989	21.1461	0.1	2.16234	0.486415	0.438681	0.1	0.1	1.45356	0.703748	0.1	0.1	0.1	0.1	0.1	0.1	0.1	382.862	109.034	116.002	1.83729	2.14916	20.8864	379.425	657.472	10610	10972	12914.4	14714.1	5719.2	62.3997	3.29744	154.297	3.93595	1.86698	0.234375	0.1	0.1	0.1	4.97201	137.458	383.398	57.476	3.92933
2728	aP	1	245.487	598.989	3.79832	35.057	43.3027	0.1	1.68182	0.1	0.1	0.1	0.1	0.969042	0.938331	0.1	0.1	0.49583	0.1	0.1	0.1	0.1	969.539	2.12121	1.01933	1.83729	1.62806	3.77155	116.097	170.901	3851.53	15358.7	411.852	14781.8	2300.18	6.80829	1.23783	15.1768	3.14876	1.06684	0.234375	0.1	0.1	2.5	3.48041	76.9955	202.138	22.3902	37.8198
2729	wP	1	471.131	1149.56	12.2386	170.389	118.865	0.45542	2.16234	0.486415	0.438681	0.1	0.1	3.39165	1.87666	0.494886	1.98217	1.23957	0.1	0.482955	0.1	0.1	360.298	3.07792	2.04826	4.99385	1.62806	22.8707	903.551	1089.43	6914.67	24690.8	40666.8	4131.69	4376.84	2.13238	1.75273	6.5766	2.09917	0.1	0.234375	0.1	0.1	0.1	0.1	1610.76	34.6387	1571.47	4.91166
2703	wP	3	190.636	465.153	3.04667	832.016	19.0742	0.1	0.720779	0.1	0.1	0.1	0.1	0.1	0.1	0.1	0.991087	1.98332	0.1	0.1	0.1	0.466216	79.7131	3.07792	2.04826	2.88948	2.14916	64.2935	55.6403	135.65	24889.9	10282.9	48169	18921.2	17225.6	5.7692	1.75273	14.4179	3.14876	1.06684	0.703125	0.1	4.74933	1.5	6.96082	73.2166	86.3594	9.23309	16.2085
2704	wP	3	327.183	798.326	1.96659	102.383	14.9933	0.1	2.64286	0.972829	0.438681	0.1	0.1	1.2113	0.938331	0.1	0.1	0.49583	0.1	0.1	0.1	0.1	103.259	4.51299	3.59165	2.62643	1.62806	17.9099	44.5102	92.9505	13734.3	7204.94	42517	8843.56	6219.37	7.58761	2.26763	235.24	5.77273	3.73396	0.703125	0.472332	3.32453	2.5	7.45802	36.8445	215.424	100.179	7.36749
2706	wP	3	175.811	428.979	5.30125	38.0135	104.847	0.1	2.16234	0.486415	0.438681	0.1	0.1	4.36069	4.22249	0.494886	0.495544	0.1	0.1	0.482955	0.1	0.466216	853.283	1.64286	0.504869	1.31119	1.3675	23.8629	29.5858	61.6709	2138.12	17854.7	43.6736	6245.26	2305.63	53.5674	1.23783	31.8712	4.19835	2.13369	0.234375	0.1	9.02373	0.5	12.9272	141.709	165.127	5.0782	29.47
2707	wP	3	254.413	620.767	2.8673	119.019	27.359	0.1	1.68182	0.1	0.438681	0.450319	0.492898	0.484521	1.4075	0.1	0.1	2.47915	0.1	0.482955	0.480499	0.1	168.99	3.79545	2.81995	2.36338	1.3675	11.9569	28.5739	47.7689	12223.2	8194.61	29584.3	12881.2	8042.11	41.8776	1.75273	50.8422	3.14876	1.06684	0.1	0.1	0.474933	0.5	2.48601	3.77892	228.236	49.8587	4.42049
2719	wP	3	358.448	874.613	9.18161	73.1261	11.5832	0.1	1.68182	0.1	0.438681	13.2844	0.1	0.484521	0.469165	0.494886	0.991087	0.99166	0.1	0.1	0.1	0.466216	492.742	2.59957	1.53379	1.31119	2.14916	33.5364	169.724	327.547	3631.5	2400.64	7514.39	10460.5	5249.97	17.1992	2.01018	82.4604	3.14876	1.06684	0.234375	0.944664	0.474933	0.5	1.4916	17.9499	12.8116	7.84812	6.38516
2726	wP	3	132.183	322.528	11.4579	138.923	52.8775	0.683129	1.68182	0.1	0.438681	0.450319	0.1	1.33243	1.2902	0.247443	0.1	0.49583	0.1	0.241477	0.24025	0.1	388.258	87.0292	92.3365	1.31119	0.325296	32.2962	347.805	582.003	8660.97	8974.12	11665.7	13076.9	5369.75	51.749	2.52508	171.497	4.19835	2.13369	0.234375	0.472332	0.474933	1	4.47481	133.679	445.083	52.1669	4.42049
2728	aP	3	299.368	730.458	9.24024	77.2731	97.3137	0.341565	2.4026	0.729622	0.1	0.1	0.1	0.363391	0.703748	0.1	3.34492	0.247915	0.621912	0.1	0.1	0.1	881.734	3.07792	2.04826	1.83729	2.67026	2.53135	103.449	150.048	3622.88	14875.8	453.02	14337.4	2102.19	5.24965	1.23783	14.6709	2.09917	0.1	0.703125	0.472332	0.1	1	2.48601	60.4627	184.581	21.9286	33.8905
2729	wP	3	338.447	825.81	21.5359	271.125	316.967	0.45542	2.16234	0.486415	0.1	0.1	0.492898	2.4226	2.34583	0.494886	2.47772	2.72706	1.49259	1.44886	0.480499	0.1	348.77	2.59957	1.53379	6.04604	1.62806	16.4216	918.981	1081.98	6999.92	24462.1	40889.5	4151.75	4345.9	3.17147	1.75273	13.6591	2.62397	0.533422	0.703125	0.1	4.74933	1.25	7.45802	71.7995	65.0068	9.23309	14.735
2703	wP	7	419.436	1023.42	25.6199	1552.26	959.411	0.1	2.16234	0.486415	0.1	0.1	0.1	0.969042	0.469165	0.1	0.1	0.99166	0.1	0.1	0.1	0.1	135.143	12.1667	11.8231	4.73081	3.71247	78.4318	1778.27	1873.15	28525.9	30909.5	66167.1	27468.9	21272.5	14.0819	3.29744	14.6709	2.62397	0.533422	0.703125	0.708498	4.2744	2.5	8.94962	68.4929	114.83	8.77143	46.9064
2704	wP	7	509.495	1243.17	137.176	67.6812	135.158	0.1	2.64286	0.972829	0.438681	0.1	0.492898	0.484521	0.938331	0.494886	1.48663	1.98332	0.1	0.1	0.480499	0.1	140.049	12.645	12.3375	6.04604	5.01523	20.8864	9996.58	10127	22313.6	26786.5	70914.9	22037.7	15176.9	12.0037	9.47628	233.469	6.29752	4.26738	0.703125	0.708498	3.32453	4.5	10.4412	147.378	220.169	612.154	28.4876
2706	wP	7	196.317	479.013	79.9285	73.4049	172.56	0.1	1.68182	0.1	0.438681	0.450319	0.1	10.1749	9.85247	0.1	0.1	10.4124	0.49753	0.482955	0.1	0.1	978.123	9.29654	8.73627	4.99385	3.19137	32.5443	6345.91	4876.98	20992	29494.6	8067.68	22931.4	11018.9	119.55	5.87195	30.8594	4.19835	2.13369	0.703125	0.1	9.02373	3.5	14.916	213.509	169.397	35.5474	1217.11
2707	wP	7	287.445	701.366	23.6318	562.303	116.725	0.1	1.68182	0.1	0.877363	0.1	0.492898	1.45356	0.938331	1.23722	0.991087	2.47915	0.1	0.1	0.1	0.1	73.0545	12.3855	11.3398	0.1	2.59091	10.887	995.656	1194.82	17819.6	18178.1	41344.9	19545	14832.8	20.7295	5.71078	64.5013	3.14876	1.06684	0.703125	0.1	0.949866	0.5	3.23181	5.66838	317.442	64.8624	13.9982
2719	wP	7	356.077	868.827	23.0994	800.079	74.4105	0.1	1.68182	0.1	0.877363	15.0857	0.1	0.969042	1.87666	0.1	0.1	2.47915	0.49753	0.1	0.1	0.1	302.558	0.1	3.43506	0.1	2.59091	62.5087	258.239	496.875	17293.6	9832.95	20148.8	20717.4	10020.8	20.7295	6.01872	106.743	3.67355	1.60027	0.703125	0.944664	0.949866	2	1.4916	75.3422	189.326	65.5549	26.523
2726	wP	7	207.945	507.386	18.9388	677.689	132.121	0.1	1.92208	0.243207	0.1	0.1	0.1	0.484521	0.469165	0.1	0.1	1.98332	0.1	0.1	0.1	0.1	164.455	34.8873	133.504	0.1	2.02972	22.5231	2992.56	4392.15	10514.9	17807.1	16863.2	21768.6	13835.9	31.9388	9.09804	201.092	4.19835	2.13369	0.234375	0.1	0.1	2	7.95522	548.416	616.853	378.095	28.7332
2728	aP	7	147.39	359.631	0.536	67.2185	125.641	0.1	1.68182	0.1	0.438681	0.450319	0.1	4.36069	4.69165	1.48466	2.47772	2.47915	0.995059	2.89773	0.1	0.1	362.822	4.75091	9.18398	0.395563	0.346154	5.38636	1456.47	2187.07	18466.6	18686.4	31763.2	18862.7	7440.95	1.86924	7.25045	14.6709	3.14876	1.06684	0.1	0.1	0.237467	2.75	5.96641	101.086	328.83	559.987	55.9929
2729	wP	7	740.371	1806.5	106.462	78.2898	165.667	0.45542	1.68182	0.1	0.1	0.1	0.1	2.4226	1.87666	0.494886	1.98217	3.96664	0.1	0.965909	0.1	0.1	385.805	5.4697	4.62057	8.15042	4.75468	17.9099	7123.5	7130.35	24861.3	33027.5	51390.6	18806.5	17540.4	4.21056	6.12941	7.08249	2.09917	0.1	0.234375	0.1	0.1	5.5	2.48601	1113.84	80.6654	3903.06	107.32
2703	wP	14	186.976	456.222	35.3689	1796.71	0.064	0.1	1.68182	0.1	0.438681	0.1	0.1	0.1	0.469165	0.1	0.991087	0.99166	0.1	0.241477	0.1	0.1	121.899	8.81818	8.22181	3.41557	3.19137	75.9514	1944.47	2004.97	25744.6	29849.8	58083.2	24512.6	19538.3	10.4451	2.78254	14.6709	2.88636	0.800134	0.703125	0.1	4.2744	1.5	8.94962	71.0909	118.626	10.6181	46.1696
2704	wP	14	353.725	863.089	89.9897	64.6008	129.168	0.1	2.64286	0.972829	0.877363	0.450319	0.1	0.969042	0.469165	0.1	1.48663	2.23123	0.1	0.1	0.960999	0.1	165.066	13.6017	13.3664	6.04604	4.23358	24.855	11110.1	11440.7	22462.5	28928	71029.6	22404.8	15862.9	16.1601	7.93157	228.157	6.29752	4.26738	1.17188	0.1	3.79947	3.5	9.94402	137.931	214.95	556.755	36.3463
2706	wP	14	214.816	524.15	132.22	4527.04	3725.6	0.1	1.68182	0.1	0.1	0.1	0.1	18.8963	21.1124	0.494886	1.48663	6.94162	0.1	0.1	0.1	0.1	1082.85	8.81818	8.22181	3.94166	3.71247	30.3119	12887.6	10385.9	21111.5	29157	18938.4	21946.5	11564.3	118.77	3.81234	29.0888	3.14876	1.06684	0.46875	0.1	6.64906	25	32.3181	576.049	156.823	123.031	1603.66
2707	wP	14	316.193	771.511	16.001	373.918	105.186	0.1	1.92208	0.243207	0.438681	0.1	0.1	1.93808	1.87666	0.494886	1.7344	3.47081	0.49753	0.482955	0.480499	0.1	355.147	10.9708	10.5369	4.20471	3.19137	18.1579	5170.8	4907.14	25961.5	29202.7	61900.2	21837.3	17871.3	61.3606	4.84215	57.6717	3.14876	1.06684	1.17188	0.1	0.237467	1.5	2.48601	7.08547	436.068	60.4767	10.8057
2719	wP	14	352.168	859.29	9.05553	435.289	48.1076	0.1	2.64286	0.972829	0.877363	15.7612	0.492898	0.969042	1.4075	0.1	2.47772	3.47081	0.1	0.482955	0.1	0.1	271.422	2.94273	8.46537	0.1	4.83566	65.6822	205.817	402.34	16910.2	9381.72	17431.3	20274	9537.77	13.9682	6.94251	108.767	3.67355	1.60027	1.17188	0.944664	0.949866	0.75	2.48601	91.1664	338.32	133.418	25.0495
2726	wP	14	188.579	460.132	45.749	54.2948	117.12	0.1	1.32143	0.1	0.438681	0.1	0.616122	1.69582	1.17291	0.247443	1.98217	3.34685	0.1	0.241477	0.24025	0.233108	443.198	161.413	172.335	3.15252	3.19137	24.607	8259.27	10287.1	15739.9	26740.9	31880.4	23659.1	19252.2	90.9747	7.93157	155.309	3.67355	1.60027	0.703125	0.472332	0.949866	5.75	12.9272	772.317	725.514	569.912	38.5565
2728	aP	14	207.658	506.685	43.9597	61.9164	124.006	0.1	1.92208	0.243207	0.219341	0.225159	0.492898	6.66216	5.04353	1.7321	3.59269	2.97498	2.23888	1.08665	0.600624	0.1	946.975	21.1358	21.4692	2.10034	0.325296	8.48433	4729.52	5954.76	22072.8	26328.5	49442.6	22146.7	13840.7	19.0176	4.5847	13.1532	3.14876	1.06684	0.703125	0.1	0.474933	6	9.44682	116.202	551.372	1097.81	63.3604
2729	wP	14	541.194	1320.51	116.478	2739.38	868.321	0.1	1.68182	0.455832	0.1	0.1	0.1	2.28664	2.73502	0.1	0.1	1.39773	0.486944	1.50974	0.457888	0.1	377.699	8.97655	6.94237	6.65778	2.25246	22.9322	12092.4	11956.5	26335.8	35702.4	41684.3	20888.4	19655.7	5.23992	6.86093	7.2618	4.44056	1.00758	1	0.493802	0.1	29.5256	16.5462	1475.94	178.697	5487.45	176.608
2703	wP	30	187.072	456.457	22.915	1442.43	294.534	0.1	1.92208	0.683748	0.1	0.1	0.1	0.1	0.455837	0.247443	1.03154	0.1	0.973888	0.503247	0.915775	0.1	108.63	7.86039	5.91344	2.97512	1.22853	71.733	1063.67	1133.09	26752.1	27012.6	40767.7	25030.5	19982.9	8.35719	2.67305	10.7198	3.17183	0.1	0.1	0.1	3.65609	1.88462	5.95663	77.4955	93.1639	6.77951	32.4935
2704	wP	30	340.264	830.245	112.445	65.6976	134.273	0.1	1.92208	0.683748	0.1	0.1	0.1	0.1	0.1	0.74233	0.1	2.79545	0.973888	1.50974	0.915775	0.1	132.761	14.5574	12.087	4.02731	2.25246	23.4964	8265.92	8722.9	23062.7	28657.6	52088.6	22071.1	13856.5	12.5136	6.33745	193.994	6.34366	2.51894	1	0.493802	3.65609	6.91026	9.92772	139.62	237.202	919.188	37.0065
2706	wP	30	217.182	529.923	128.707	76.6914	188.735	0.1	1.92208	0.683748	0.1	0.1	0.492898	8.23191	8.6609	0.1	0.1	4.89205	0.486944	1.00649	0.1	0.1	1253.79	13.3017	10.9295	4.42188	3.0204	31.959	10212.2	7435.73	17847.4	32347.2	17413.5	22071.2	10705.2	81.0936	5.02873	30.7762	4.44056	1.00758	0.1	0.1	6.09348	99.2564	88.0258	528.058	162.798	184.742	1667.1
2707	wP	30	294.644	718.931	14.6136	396.845	150.663	0.473636	2.4026	1.13958	0.1	0.1	0.1	1.37199	1.36751	1.23722	1.03154	2.32955	0.973888	1.00649	0.915775	0.1	152.481	7.58135	5.65621	3.50121	2.76442	15.3159	883.514	918.403	22443.7	21041.5	35963.2	20371	20497.8	21.3458	2.67305	29.393	3.80619	0.503788	0.1	0.1	0.609348	2.19872	1.98554	7.04505	391.098	36.1574	10.8312
2719	wP	30	294.309	718.114	10.306	281.763	28.5295	0.1	1.92208	0.683748	0.243444	10.088	0.1	0.1	0.455837	0.74233	0.51577	2.32955	0.486944	1.50974	0.457888	0.1	606.549	3.39574	1.79774	0.344648	1.22853	44.6528	327.939	566.03	19325.7	8207.45	12621.7	19340.9	9858.44	26.0217	1.1026	101.319	4.44056	1.00758	0.1	0.1	1.2187	1.25641	2.64739	117.204	121.463	48.0215	20.4589
2726	wP	30	169.464	413.492	102.756	57.6556	123.656	0.236818	1.44156	0.227916	0.243444	0.1	0.1	0.457328	0.227918	0.1	0.51577	0.1	0.486944	1.00649	0.915775	0.1	323.729	112.501	102.375	2.18598	2.76442	22.6502	5937.63	7865.48	17335.7	24682.7	18607.3	24036.5	20128.3	69.4038	7.9079	132.441	4.44056	1.00758	0.1	1.4814	0.1	5.65385	10.5896	680.167	735.772	472.588	27.6797
2728	aP	30	190.937	465.886	44.2359	64.958	126.312	0.1	1.44156	0.227916	0.1	0.1	0.1	3.65863	3.64669	0.74233	1.03154	1.86364	0.973888	2.51623	0.915775	0.1	701.255	6.74423	4.88451	1.39684	1.74049	3.18625	2399.75	3102.27	23372.2	22066.2	36051.6	19329.2	9447.48	7.83765	2.67305	11.4114	4.12338	0.755682	0.25	0.1	0.1	10.0513	13.8988	134.176	639.747	1335.56	75.2165
2729	wP	30	578.577	1411.73	141.559	77.2125	165.55	0.1	1.44156	0.227916	0.1	0.1	0.1	4.57328	3.64669	0.74233	1.80519	2.79545	0.973888	1.00649	0.1	0.1	339.816	10.6508	8.48575	5.0795	2.76442	19.8293	9089.04	9738.24	24044.7	35273.6	36990.1	19282.4	19401.4	7.3181	7.38442	5.187	3.80619	0.503788	0.1	0.987603	0.609348	14.4487	11.2514	1421.18	141.177	4146.8	178.413
2703	wP	90-120	198.671	484.756	13.3416	1203.82	92.938	0.1	1.92208	0.683748	0.243444	0.1	0.1	0.1	0.455837	0.74233	0.1	1.39773	0.973888	0.1	1.37366	0.1	87.0946	4.5119	2.82666	1.39684	2.25246	48.3199	315.263	362.91	25407.5	17297.2	34533.1	22730	17693.7	6.01924	2.93479	12.7946	3.80619	0.503788	0.1	0.493802	3.04674	0.1	6.61848	71.7314	76.9477	11.8641	27.6797
2704	wP	90-120	193.755	472.761	76.0942	62.75	125.33	0.473636	1.44156	0.227916	0.243444	0.1	0.1	0.1	0.1	0.1	0.51577	1.86364	0.486944	1.00649	0.915775	0.1	123.939	11.767	9.51468	4.02731	2.25246	25.471	6052.79	6444.43	22110.8	25546.9	41209.4	20317.5	11405.1	17.1895	6.33745	222.349	8.24675	4.0303	1	0.987603	5.48413	5.96795	13.8988	140.901	250.557	1196.58	42.7229
2706	wP	90-120	370.975	905.179	78.2195	76.5857	178.298	0.1	2.4026	1.13958	0.243444	0.1	0.1	5.03061	6.38171	0.1	2.06308	3.26136	0.973888	1.50974	0.915775	0.1	1101.35	6.74423	4.88451	1.92293	2.76442	36.7544	6755.35	4801.07	23413.9	34451.1	14903.7	20600.2	5644.85	159.285	5.81396	43.225	6.34366	2.51894	0.5	0.493802	10.3589	125.013	117.809	357.056	235.294	254.797	1938.18
2707	wP	90-120	222.245	542.277	12.5775	385.44	122.345	0.1	0.961039	0.1	0.1	0.1	0.1	0.914657	0.455837	0.247443	1.03154	1.39773	0.973888	1.00649	0.915775	0.1	208.007	8.41847	6.4279	1.65988	2.76442	13.9055	595.748	624.628	20224.2	18227.4	31573	18634.7	18528.9	16.4101	2.14957	60.515	3.80619	0.503788	0.1	0.246901	0.609348	0.1	3.30924	7.6855	489.349	53.6711	12.6364
2719	wP	90-120	248.756	606.965	12.8389	239.882	24.9547	0.1	1.44156	0.227916	0.243444	11.0051	0.1	0.457328	0.1	1.23722	1.03154	1.39773	0.486944	1.00649	1.37366	0.1	782.988	3.39574	1.79774	1.39684	0.972552	48.602	481.936	849.295	18007.7	7609.64	13211.9	17840.8	9313.11	84.7304	2.41131	120.338	4.75774	1.25947	0.1	0.987603	3.04674	1.25641	3.30924	133.856	91.5741	35.5924	24.671
2726	wP	90-120	363.369	886.62	33.8166	53.9231	115.223	0.1	1.44156	0.227916	0.243444	0.1	0.1	0.1	0.911674	0.1	1.03154	0.465909	0.486944	1.50974	0.915775	0.1	294.928	77.6205	70.2213	2.97512	4.3003	24.0606	2812.11	3959.43	14962.8	18037.2	16112.8	22353.5	17349	104.213	6.59919	188.461	5.70929	2.01515	0.1	0.493802	0.304674	1.88462	9.26587	451.844	724.961	436.713	21.3615
2728	aP	90-120	174.896	426.745	33.8901	605.625	221.34	0.1	1.44156	0.227916	0.1	0.1	0.1	1.82931	1.82335	0.247443	1.03154	1.39773	0.1	1.00649	0.457888	0.1	1053.35	3.95382	2.3122	2.44903	1.22853	4.87876	1945.04	2634.55	21504.1	21875.6	33058.5	17493.5	7345.27	16.6699	2.14957	14.8694	3.17183	0.1	0.1	0.493802	0.1	12.5641	27.7976	151.148	579.333	1278.5	73.1104
2729	wP	90-120	170.838	416.845	87.9113	71.2069	140.035	0.1	1.44156	0.227916	0.1	0.1	0.1	6.85993	5.47004	0.247443	4.64193	2.32955	1.7043	1.50974	0.1	0.1	359.017	7.86039	5.91344	6.39473	2.76442	29.9844	4712.13	5714.2	20866.8	31888.3	35350.4	15095.8	19401.2	6.79856	3.19654	8.64499	3.80619	0.503788	0.1	0.1	0.609348	5.02564	4.63294	2196.13	151.988	3479.87	240.091
2730	aP	PB	191.068	466.206	18.2688	810.515	276.122	0.1	1.44156	0.227916	0.243444	0.458547	0.1	0.1	0.455837	0.247443	1.54731	0.931818	0.973888	1.00649	0.915775	0.1	2496.77	4.5119	2.82666	1.65988	1.22853	19.8293	158.839	275.934	22538.9	21637	11457.7	13886.2	13923.8	5.23992	0.579113	28.0098	5.07493	1.51136	0.1	0.987603	2.13272	2.51282	6.61848	282.122	721.146	208.187	33.3961
2730	aP	1	198.998	485.556	14.3709	648	228.349	0.1	1.44156	0.227916	0.1	0.1	0.1	0.1	0.1	0.247443	1.03154	0.465909	0.243472	1.00649	0.915775	0.1	2644.93	3.39574	1.79774	1.39684	1.22853	19.8293	187.427	322.181	23830.2	22864.5	14348.4	14358.3	14444.5	7.83765	1.62608	20.0564	2.53746	0.1	0.5	0.493802	0.609348	1.25641	3.30924	233.767	597.139	138.415	24.671
2730	aP	3	211.006	514.854	18.3942	838.197	337.633	0.1	1.92208	0.683748	0.243444	0.1	0.1	0.457328	0.1	0.247443	0.1	0.931818	0.1	1.00649	0.457888	0.1	2776.22	1.16342	0.1	1.39684	2.25246	22.6502	235.972	388.924	24038.8	22959.9	15289.3	14727.2	14842.6	9.39628	2.67305	21.7854	3.17183	0.1	0.25	0.987603	2.43739	2.19872	3.97109	239.532	636.885	131.918	22.8658
2730	aP	7	216.524	528.319	35.1444	1010.12	672.602	0.473636	1.44156	0.227916	0.1	0.1	0.1	0.1	0.455837	0.74233	0.1	1.39773	0.486944	1.00649	1.37366	0.1	2318	4.5119	2.82666	1.92293	2.25246	21.2397	798.56	1066.87	25014.7	24152.4	28204.1	22012.6	18008	7.3181	2.67305	17.6358	4.44056	1.00758	0.1	0.987603	1.2187	6.91026	9.26587	339.123	717.33	338.41	71.9069
2730	aP	14	212.188	517.739	75.0908	65.485	142.546	0.1	1.44156	0.227916	0.243444	0.1	0.1	0.457328	0.455837	0.1	1.54731	1.39773	0.486944	0.503247	0.915775	0.1	2488.47	5.62807	3.85559	2.44903	1.74049	21.8039	3403.02	3765.77	27002.1	28562.7	39028.2	24489.6	18698.2	8.35719	3.19654	19.7106	3.80619	0.503788	0.1	0.987603	1.2187	45.2308	48.3149	482.586	1249.29	658.742	116.134
2730	aP	30	199.392	486.516	70.8424	64.7428	139.915	0.1	1.68182	0.455832	0.1	0.1	0.1	0.914657	0.455837	0.247443	0.51577	0.931818	0.973888	1.50974	1.37366	0.1	2278.3	5.06999	3.34113	0.344648	1.22853	19.2651	2565.61	2883.65	25276.3	26166.4	30684.1	23159.9	17157.5	7.57787	4.76699	15.561	3.48901	0.251894	0.1	0.987603	0.609348	49	57.2499	400.287	1180.61	662.697	125.16
2730	aP	90-120	213.173	520.143	54.2462	64.463	136.813	0.1	1.44156	0.227916	0.243444	0.1	0.1	0.1	0.455837	0.74233	0.51577	1.86364	0.486944	1.00649	0.915775	0.1	2141.82	5.90711	4.11282	1.39684	2.25246	18.701	1931.29	2203.08	23914	24998.6	25647.3	22524.2	15816.7	7.3181	2.14957	12.103	3.80619	0.503788	1	0.493802	1.82804	27.641	33.7542	290.448	1000.32	359.596	112.524
2731	wP	PB	1147.18	2799.12	10.2336	176.564	50.3271	0.236818	1.68182	0.455832	0.121722	0.229274	0.1	0.1	0.455837	22.7648	19.9861	33.429	1.21736	17.2362	3.43416	0.1	185.174	4.5119	2.82666	0.870743	1.22853	17.0084	49.6119	83.3242	7322.96	7897.21	11932.9	10977.4	4500.24	24.4631	7.12267	63.973	4.44056	1.00758	0.5	0.1	4.26544	0.1	5.95663	16.0115	255.644	31.6377	6.31818
2732	wP	PB	435.009	1061.42	2.22958	392.772	18.0973	0.1	124.214	116.693	0.1	0.1	0.1	0.1	0.455837	0.1	0.51577	0.465909	0.486944	0.75487	0.915775	0.1	27.417	10334.6	9525.53	1.13379	1.22853	17.5726	14.821	22.0991	18290.2	4139.79	15661.5	17663.7	6698.84	16.1504	4.76699	179.47	667.987	527.97	0.1	0.987603	0.609348	0.628205	1.98554	88.3833	62.3212	81.0716	36.7056
2736	aP	PB	18946.2	46228.7	30.1966	188.725	41.303	0.1	210.948	198.971	0.1	0.1	0.1	0.1	0.1	0.1	0.257885	4.89205	0.730416	0.1	1.37366	0.1	169.087	5.06999	3.34113	1.92293	1.74049	33.9336	807.19	1296.26	1586.7	6190.37	27365.1	17893.4	14541.7	6.79856	3.72002	52.9074	8.24675	4.0303	1.5	11.3574	7.92153	14.1346	22.5028	3919.29	240.382	304.513	39.7143
2738	wP	PB	286.222	698.383	10.2094	23.3057	32.7303	0.1	20.6623	18.4612	0.730332	1.83419	0.1	0.1	0.1	0.1	1.54731	2.32955	0.486944	0.1	0.457888	0.1	3783.22	5.06999	3.34113	2.44903	1.48451	15.598	387.542	622.789	620.105	9161.88	23968.8	11424.2	8278.51	367.363	2.14957	113.768	7.61239	3.52652	0.5	0.1	1.82804	1.25641	7.94218	63.0852	417.807	4617.98	10.2294
2883	wP	PB	1251.38	3053.36	21.6925	207.312	98.4322	0.947273	72.5584	67.691	0.1	2.29274	0.1	0.914657	1.36751	2.72187	7.22078	5.125	1.94778	3.52273	1.83155	0.1	3685.66	7.86039	5.91344	2.44903	2.76442	53.3975	700.929	1285.75	17278.6	19157.6	48543.1	20541.2	15431.4	567.388	3.19654	105.815	4.12338	0.755682	0.1	0.987603	0.1	1.88462	1.98554	25.6183	68.3626	705.069	5.41558
2884	wP	PB	3329.09	8122.97	23.6013	172.936	132.195	2.36818	7.68831	6.15373	0.1	328.778	0.1	11.4332	12.3076	21.2801	17.5362	0.931818	4.62597	24.6591	6.41043	0.1	3313.84	16.2316	13.6304	0.870743	2.76442	109.533	1438.82	2314.76	20182.7	22734.1	209.673	14613.5	11472.7	66.5463	7.38442	154.918	5.39211	1.76326	0.5	0.987603	109.073	19.4744	211.791	290.768	1517.65	50.8463	50.8463
2886	aP	PB	1288.21	3143.22	19.4008	516.261	166.781	0.1	0.961039	0.1	0.1	0.1	0.1	0.457328	0.455837	1.7321	2.32096	4.19318	0.243472	0.75487	0.915775	0.492857	309.718	3.95382	2.3122	0.607696	0.204609	21.5218	630.808	898.696	20979.8	21231.4	7283.32	14090.2	6429.05	33.8149	0.1	274.219	5.07493	1.51136	0.1	0.493802	2.43739	13.1923	22.1719	164.598	86.1687	16.6663	64.987
2887	aP	PB	308.322	752.306	7.50537	85.9624	58.0163	0.1	1.44156	0.227916	0.1	2.06346	0.1	0.1	0.455837	0.1	0.1	0.931818	0.1	0.251623	0.915775	0.1	2011.83	3.39574	1.79774	0.344648	0.716571	37.0365	32.621	56.259	1684.98	9268.04	2728.32	2834.51	3167.04	682.727	1.62608	632.122	4.44056	1.00758	0.1	1.4814	5.48413	0.628205	7.28033	412.776	277.902	340.67	4.21212
2731	wP	1	961.048	2344.96	7.59542	137.883	41.9247	0.1	1.44156	0.227916	0.243444	0.1	0.1	0.1	0.227918	1.23722	2.06308	3.72727	0.1	2.51623	0.915775	0.1	217.088	5.62807	3.85559	1.92293	0.204609	18.701	67.6815	107.236	8490.75	8893.38	14056.1	11564.6	4968.56	26.5413	10.5253	74.347	3.80619	0.503788	1	0.987603	5.48413	0.628205	9.26587	21.4554	319.873	42.3719	9.02597
2732	wP	1	400.644	977.571	2.9703	432.257	20.4116	0.1	142.714	134.242	0.243444	0.1	0.1	0.1	0.1	0.1	0.1	0.1	0.1	0.503247	0.915775	0.1	24.8223	8792.61	8104.07	0.870743	2.76442	14.1876	11.0452	16.3182	16642.8	3619.29	14734.4	16585.3	5858.32	10.9549	3.19654	204.713	976.606	773.062	0.1	0.493802	0.609348	0.1	1.98554	99.9115	79.1734	107.907	43.3247
2736	aP	1	32891.5	80255.4	27.4653	177.478	36.9581	0.1	266.208	251.391	0.1	0.1	0.1	0.457328	0.1	0.247443	0.51577	5.125	0.973888	1.00649	0.457888	0.1	99.2896	5.62807	3.85559	2.44903	2.76442	39.0111	1123.27	1746.91	1982.91	7315.89	30485.2	19117.6	16165.1	7.83765	4.76699	40.1128	6.97802	3.02273	1.25	9.87603	6.70283	11.9359	19.8554	3447.59	186.646	249.712	38.5108
2738	wP	1	223.958	546.459	11.5198	25.8589	37.3629	0.473636	21.1429	18.917	0.243444	1.83419	0.1	0.1	0.1	0.1	0.51577	0.931818	0.486944	0.503247	0.915775	0.1	4428.51	5.06999	3.34113	1.39684	2.76442	19.8293	616.784	951.775	706.293	11532	32092	13172.9	9720.93	581.676	3.19654	86.4499	6.97802	3.02273	0.1	0.493802	2.43739	1.25641	7.94218	64.6863	412.719	4422.5	4.21212
2883	wP	1	873.999	2132.56	20.6521	202.216	90.4116	0.1	72.0779	67.2352	0.1	1.37564	0.1	0.1	0.455837	0.989773	1.03154	4.65909	0.730416	1.00649	0.915775	0.1	3400.76	6.18615	4.37005	1.65988	1.74049	45.217	600.602	1128.36	16940.8	18579.9	43799.7	20200	14968.9	487.898	2.14957	92.3285	4.44056	1.00758	0.1	0.493802	0.1	0.1	1.3237	21.1351	53.4182	434.171	6.01732
2884	wP	1	3662.3	8936.01	32.6522	260.413	191.69	0.1	7.20779	5.6979	0.1	308.602	0.1	7.31725	7.29339	2.22699	2.57885	0.931818	1.94778	11.0714	3.6631	0.1	3156.86	11.767	9.51468	1.92293	1.74049	114.046	1409.96	2327.63	19909	22280.6	229.49	14838.1	11433.4	66.0267	6.86093	165.638	5.70929	2.01515	0.5	0.987603	106.331	20.1026	201.202	300.375	1623.85	53.6711	48.1385
2886	aP	1	1035.41	2526.41	9.59746	253.748	78.8355	0.473636	1.44156	0.227916	0.1	0.1	0.1	1.14332	1.02563	4.45398	3.61039	8.38636	2.19125	3.01948	1.60261	0.1	232.137	4.5119	2.82666	0.870743	1.48451	21.8039	362.999	540.805	19331.4	18361.9	4808.13	12495.4	5387.64	21.8654	1.1026	255.892	3.80619	0.503788	0.1	0.493802	3.04674	10.0513	21.1791	149.867	83.307	14.6889	62.5801
2887	aP	1	259.039	632.054	4.67056	60.1911	40.0344	0.1	1.44156	0.227916	0.1	1.83419	0.1	0.457328	0.1	0.1	0.1	2.32955	0.486944	0.503247	0.457888	0.1	2016.24	5.62807	3.85559	1.39684	0.716571	41.832	34.2392	62.5655	1687.55	9514.37	2062.42	2843.42	3124.87	699.872	2.67305	573.682	3.17183	0.1	0.5	0.987603	5.78881	0.628205	3.97109	336.241	243.562	246.04	3.00866
2731	wP	3	1030.83	2515.22	3.7047	74.4074	25.0478	0.1	1.44156	0.227916	0.243444	0.1	0.1	0.1	0.1	4.20653	3.09462	5.59091	0.486944	5.03247	1.37366	0.1	202.039	4.5119	2.82666	0.870743	0.1	16.4443	57.1634	91.9956	7870.96	8526.96	12098.6	11259.3	4883.17	24.4631	6.86093	61.5524	4.44056	1.00758	0.1	0.493802	3.65609	1.25641	6.61848	14.4103	279.492	32.2027	7.22078
2732	wP	3	503.926	1229.58	1.6092	319.073	15.7962	0.1	172.987	162.96	0.1	0.458547	0.1	0.1	0.227918	0.247443	0.1	0.465909	0.973888	1.00649	0.457888	0.1	31.0496	10250.9	9448.36	0.344648	2.25246	15.598	13.2028	21.5735	18005.6	4218.64	20511.6	17500.6	6561.06	13.5526	4.76699	178.778	765.679	605.553	0.1	0.987603	1.2187	0.1	1.98554	98.6306	63.9111	76.2695	38.8117
2736	aP	3	5145.7	12555.5	29.1906	171.36	38.5751	0.1	244.104	285.181	0.1	0.1	0.1	0.492507	1.00284	1.41396	0.1	5.85492	0.1	1.24763	0.1	0.479167	108.39	4.825	1.13315	2.37494	2.63045	28.4568	901.731	1432.06	1654	5886.01	28520	17087.9	13595.9	4.21023	3.7464	45.1966	5.82569	4.0303	2.67857	12.9329	7.03207	15.7701	21.8231	3744.03	202.93	253.663	45.4319
2738	wP	3	222.879	543.825	13.3709	27.6649	38.7217	0.1	18.2597	19.2384	0.1	2.14654	0.246449	0.985015	0.50142	0.942641	0.1	2.25189	0.1	0.499053	0.1	0.479167	1065.08	6.15727	6.66883	0.1	0.1	6.23262	86.7071	181.639	304.698	5247.17	15291	8420.87	4381.72	173.568	6.01872	64.3622	5.03128	3.27462	0.1	0.1	2.34402	0.1	4.36462	47.5701	327.373	3018.16	4.32685
2883	wP	3	909.399	2218.93	24.106	233.172	109.588	0.1	69.6753	79.7828	0.1	3.00516	0.1	0.492507	0.50142	1.41396	0.1	4.05341	0.1	1.49716	0.1	0.1	2456.4	5.32727	1.62524	2.85645	2.63045	35.7807	326.865	639.901	11786.2	14537.6	40030.9	17570.2	11959.4	327.211	3.99969	72.6578	2.11843	0.503788	0.535714	0.1	2.34402	1.12644	0.545577	18.2352	41.8253	377.446	4.32685
2884	wP	3	1070.5	2612.03	41.5957	392.492	402.607	0.966605	5.76623	4.52668	0.1	287.637	0.246449	7.38761	8.02273	4.24188	5.83217	1.80152	0.934137	12.4763	2.4025	0.479167	2869.74	13.1125	9.25271	3.81947	3.63671	90.1874	1104.93	1962.5	17617.4	20928.3	224.155	13576.8	10196.6	59.1056	5.77279	114.422	4.76647	3.02273	1.07143	0.1	110.169	18.5862	192.043	243.665	1255.27	41.2612	42.7276
2886	aP	3	1410.87	3442.53	10.8795	311.502	88.6223	0.241651	2.4026	0.565835	0.1	0.214654	0.1	2.21628	1.00284	4.00622	6.07517	13.2862	0.1	2.3705	0.24025	0.239583	243.494	4.32273	0.641053	1.89343	2.12731	19.5634	431.781	623.511	18320.9	17897.8	6172.04	12581.9	5262.59	23.8157	0.960105	271.465	3.70726	2.01515	0.535714	0.1	2.08358	9.01149	13.0939	148.26	60.6725	10.3153	61.6576
2887	aP	7	274.227	669.113	25.8043	1008.19	266.852	0.1	2.4026	0.565835	0.1	1.71723	0.1	1.47752	0.1	1.88528	0.1	4.05341	0.1	0.1	0.1	0.958333	2128.48	4.32273	0.641053	2.85645	3.13358	39.1812	1046.72	1466.4	22943.7	22557	108509	15612	9430.92	687.216	4.75959	490.583	2.64804	1.00758	1.07143	0.1	7.03207	6.75862	9.82039	498.429	548.376	1642.95	14.0623
2731	wP	7	1187.49	2897.48	21.5547	230.414	207.663	0.1	2.4026	0.565835	0.1	0.858617	0.246449	1.97003	0.50142	3.29924	0.972028	4.95417	0.1	2.99432	0.1	0.479167	264.717	12.108	8.26852	3.81947	4.13985	23.2254	2544.39	3367.83	20865.7	27124.5	45966.9	22051.3	18777.7	41.9508	22.2372	56.0666	3.70726	2.01515	1.07143	0.1	4.9485	2.25287	6.00135	59.7269	640.804	208.182	18.93
2732	wP	7	364.347	889.006	18.2555	577.684	138.816	0.1	126.377	146.551	0.1	0.429309	0.246449	1.97003	0.1	0.942641	0.1	2.70227	0.1	0.998106	0.1	0.1	56.6262	9881.26	9677.44	1.17116	2.12731	16.9477	894.073	1252.29	22967.2	21164.3	34025.8	23186.2	17977.3	15.4834	9.06568	163.623	678.428	643.841	0.535714	0.1	0.781342	0.563218	0.545577	105.447	547.859	169.265	101.951
2736	aP	7	40327.1	98398	145.913	77.5656	126.382	0.483302	227.286	265.377	0.1	0.429309	0.1	1.47752	0.1	0.942641	0.1	9.90833	0.1	0.74858	0.1	0.1	182.93	11.8568	8.02248	4.30098	5.14612	35.5192	10739.3	11982.2	26122.4	22250.4	58183.6	22980.5	20150	9.1116	10.8388	39.1894	5.29608	3.52652	1.60714	10.3463	5.46939	32.6667	43.1006	2597.86	795.196	521.861	39.7529
2738	wP	7	203.507	496.556	31.3404	136.993	87.4964	0.1	17.7792	18.6726	0.1	2.14654	0.246449	0.492507	0.1	0.942641	0.1	2.25189	0.1	0.249527	0.1	0.479167	3133.48	5.82955	2.11734	2.85645	3.13358	14.332	1606.53	2263.75	7585.61	13783.5	46285.6	21734.2	18630.8	331.622	3.99969	63.504	4.23686	2.51894	0.1	0.1	2.86492	1.68966	7.09251	48.8915	393.467	2954.4	26.2315
2883	wP	14	633.023	1544.58	172.314	68.7728	171.026	0.483302	62.2273	71.0123	0.363171	2.57585	0.246449	1.47752	0.50142	1.41396	0.1	4.50379	0.1	0.499053	0.1	0.1	2415.51	9.34545	5.562	5.264	4.64298	37.0886	9765.7	11874.7	25191.6	32659.4	45698.9	23516	20173.4	299.273	8.05248	79.8091	3.44245	1.76326	0.535714	0.1	0.781342	0.844828	2.72789	33.0348	91.3959	496.776	14.0623
2884	wP	7	2708.47	6608.68	73.4547	58.1096	128.241	0.1	6.24675	5.09252	0.1	343.447	0.246449	5.91009	5.51563	1.88528	0.1	0.450379	0.467069	7.4858	1.4415	0.479167	2948.68	16.8795	12.9434	4.30098	5.14612	96.465	2926.78	4263.26	21709	24681.3	5468.73	17827.8	12052.1	68.4182	8.55908	125.292	4.23686	2.51894	1.07143	0.1	106.523	19.7126	182.768	257.936	1362.68	42.9023	47.5953
2886	aP	7	1104.46	2694.88	26.7621	556.683	134.012	0.1	2.4026	0.565835	0.1	0.429309	0.246449	1.97003	0.50142	2.3566	0.1	5.40455	0.1	0.499053	0.1	0.958333	249.188	3.31818	0.1	2.37494	3.13358	15.3783	1272.13	1540.8	18692.4	17672.2	33832.3	14215	11854	16.4637	2.4799	235.709	2.11843	0.503788	1.60714	0.1	1.30224	14.9253	21.2775	157.51	60.1561	44.0745	51.9222
2887	aP	30	245.392	598.757	21.0322	661.618	130.006	0.1	2.4026	0.565835	0.1	1.71723	0.246449	1.23127	1.00284	1.41396	0.1	3.15265	0.1	0.1	0.1	0.479167	1749.83	4.57386	0.887101	3.81947	2.63045	34.7345	1725.23	1983.57	22909	21542.1	96174	14696	8198.12	465.674	4.25299	506.888	2.64804	1.00758	0.535714	0.517316	5.46939	34.6379	32.7346	747.908	1025.75	3394.2	47.0545
2731	wP	14	993.114	2423.2	62.6997	60.2954	152.308	0.1	2.4026	0.565835	0.363171	0.429309	0.739347	0.985015	0.1	1.41396	0.1	3.15265	0.1	0.74858	0.1	0.479167	231.588	9.34545	5.562	5.264	4.64298	15.9014	3282.37	4088.7	19113.8	28552.7	35717.4	22245.5	19272.5	26.2664	15.6515	59.2132	3.44245	1.76326	0.535714	0.1	4.9485	1.12644	6.54693	81.3978	893.821	227.874	23.7977
2732	wP	14	367.493	896.684	33.0031	662.857	341.207	0.1	132.864	154.19	0.1	0.429309	0.246449	0.492507	0.1	0.942641	0.486014	0.900758	0.1	1.49716	0.1	0.479167	58.1791	8039.93	7873.42	3.09721	3.13358	15.3783	1432.18	1906.31	22440.3	22344.8	30935.7	24221.5	18407.3	11.8074	9.06568	167.342	717.089	680.617	1.07143	0.1	1.30224	0.563218	0.545577	118.132	930.741	177.705	171.992
2736	aP	14	50306.8	122749	272.717	98.5663	185.215	0.1	220.078	256.889	0.1	0.1	0.246449	0.738761	0.1	0.942641	0.1	20.7174	0.1	0.249527	0.1	0.479167	188.624	9.84773	6.0541	3.81947	3.13358	41.2737	15257.3	16616.2	25905.8	29213.5	62672.2	23621.5	20479.6	7.15105	9.31898	46.9129	5.82569	4.0303	1.60714	10.3463	6.51118	140.805	161.764	2650.71	2051.5	1746.1	44.3502
2738	wP	14	201.907	492.652	154.079	76.0772	251.255	0.241651	16.3377	16.9751	0.1	3.00516	0.246449	1.47752	0.1	1.41396	0.1	3.15265	0.1	0.1	0.1	0.1	2923.06	8.34091	4.57781	3.81947	3.38515	11.7163	8376.52	9322.13	23142.8	29720.7	85331.3	24309.7	21044.5	276.972	6.53269	62.3598	4.76647	3.02273	1.33929	0.1	2.86492	9.01149	23.4598	68.4481	709.739	4015.94	28.6654
2883	wP	30	806.653	1968.23	140.771	66.3869	251.255	0.1	60.5455	69.0319	0.363171	2.57585	0.246449	1.72378	1.00284	1.41396	0.1	1.35114	0.1	0.499053	0.1	0.958333	3222.25	8.84318	5.06991	4.30098	3.38515	42.32	9535.96	12110.9	25888.1	32671.6	53489.3	24233.7	20502.8	452.196	5.01289	72.6578	3.17765	1.51136	0.535714	0.1	1.04179	0.563218	2.18231	29.0706	92.4287	422.459	14.3327
2884	wP	14	3633.6	8865.99	77.3405	983.276	0.064	1.93321	6.48701	5.37543	0.1	346.989	0.246449	7.88012	7.01989	2.3566	4.37413	6.64309	2.10181	9.98106	2.4025	0.479167	3134.77	21.4	17.3723	4.06023	6.15239	116.868	5349.54	7294.52	25267.6	28534.8	15686.1	21457.9	12821.8	158.603	9.57228	108.701	4.76647	3.02273	1.60714	0.1	107.044	27.5977	204.046	312.906	1418.96	197.866	78.4241
2886	aP	14	1145.13	2794.11	41.4003	585.194	189.045	0.241651	2.64286	0.848753	0.181585	0.429309	0.369673	3.44755	1.50426	2.12094	4.25262	6.98087	0.700603	1.99621	0.1	0.239583	257.988	5.32727	1.62524	3.81947	3.13358	19.0403	2797.36	2945.87	20497.3	20585.9	55980.3	15875.9	13896.6	17.9341	3.99969	263.456	2.91284	1.25947	0.535714	0.1	1.82313	22.5287	30.5523	172.838	60.6725	185.207	82.2101
2887	aP	90-120	211.003	514.848	21.2656	637.526	124.491	0.1	2.4026	0.565835	0.363171	1.28793	0.246449	0.985015	0.1	0.47132	0.1	3.60303	0.1	0.249527	0.1	0.958333	609.708	4.34909	6.30952	0.1	2.59091	33.9475	305.566	373.835	12008.8	10840.1	42297.6	9351.35	3305.45	175.526	5.40285	318.95	3.17765	1.51136	0.1	0.1	4.9485	16.3333	14.185	642.197	662.492	4594.53	51.9222
2731	wP	30	954.842	2329.81	42.4439	478.036	0.064	0.483302	2.88312	1.13167	0.1	0.643963	0.246449	1.47752	0.1	0.942641	1.45804	2.70227	0.1	1.49716	0.1	0.71875	252.294	9.34545	5.562	3.33796	3.13358	17.994	2299.07	2892.8	19006.2	28741.5	31011	21892.6	19207.6	29.6974	18.691	53.4921	3.70726	2.01515	1.07143	0.1	3.90671	2.25287	5.45577	71.8837	866.971	193.881	33.2626
2732	wP	30	403.225	983.869	27.2431	654.417	195.698	0.1	153.526	178.521	0.1	0.429309	0.246449	0.985015	0.1	1.41396	0.1	2.47708	0.1	0.499053	0.1	0.958333	6.7727	2737.92	9743.54	0.1	1.46853	7.92513	141.167	255.006	13313.4	11042.3	15734.8	20212.9	10962.2	0.1	5.09492	161.907	678.163	643.589	0.1	0.1	1.82313	0.281609	1.63673	113.64	678.499	214.277	281.786
2736	aP	30	5612.14	13693.6	407.584	85.1117	122.434	0.1	172.987	201.437	0.1	0.429309	0.985795	0.985015	1.00284	1.88528	0.1	18.6907	0.1	0.499053	0.1	0.958333	189.66	10.35	6.54619	2.85645	2.63045	33.4266	13283.1	14633.9	25847.1	27856.2	55742.5	22739.3	19849.3	7.39612	7.54588	32.6102	4.23686	2.51894	2.14286	7.24242	3.90671	129.54	142.123	2061.9	1839.28	1367.72	32.9922
2738	wP	30	200.011	488.027	126.225	74.187	160.544	0.1	14.1753	14.4288	0.1	1.28793	0.246449	1.47752	0.1	0.1	0.1	2.25189	0.1	0.1	0.1	0.479167	3396.96	7.83864	4.08572	5.264	4.13985	17.994	11469.1	12134.3	24044.2	32305.7	92753.5	24568.3	21015.4	461.753	5.01289	59.4993	5.82569	4.0303	0.535714	0.1	2.34402	6.75862	17.4585	67.9196	667.397	5114.99	37.8599
2883	wP	90-120	865.304	2111.34	39.686	57.6702	189.811	0.241651	100.429	115.996	0.363171	2.57585	0.246449	2.46254	0.1	1.88528	0.1	3.15265	0.1	0.1	0.1	0.479167	2829.62	6.83409	3.10153	4.30098	3.63671	39.4427	2875.98	4314.25	22288.5	27785.3	44737.6	21328.2	18347.7	312.507	4.50629	72.3717	2.64804	1.00758	1.07143	0.1	1.04179	1.68966	1.63673	28.0135	105.338	461.61	12.4397
2884	wP	30	1726.14	4211.77	69.7353	64.6956	124.378	0.1	3.84416	2.26334	0.1	202.204	0.246449	4.43257	4.01136	1.88528	0.1	1.12595	0.1	5.98864	0.960999	0.479167	3503.07	21.4	17.3723	3.81947	5.39769	121.053	5297.98	7097.59	26760.4	30281.8	19482.2	22563.3	12591	99.787	9.06568	94.684	3.17765	1.51136	0.535714	0.1	92.9797	21.4023	167.219	318.984	1423.61	348.61	108.712
2886	aP	30	670.072	1634.98	22.4396	334.383	102.514	0.1	1.92208	0.1	0.1	0.429309	0.246449	0.985015	0.1	2.82792	0.1	3.15265	0.1	1.49716	0.1	0.479167	400.339	5.82955	2.11734	3.33796	2.63045	21.656	3929.48	4036.67	22745	22911.2	71442.2	17636.3	15390.8	40.4804	2.9865	240.858	2.64804	1.00758	0.803571	0.1	2.34402	15.7701	20.7319	131.611	55.767	760.285	79.5058
2731	wP	90-120	612.893	1495.46	15.4316	215.458	141.837	0.1	2.4026	0.565835	0.1	0.429309	0.246449	0.492507	0.1	0.942641	0.1	3.60303	0.467069	0.499053	0.1	0.1	203.636	6.33182	2.60943	1.17116	3.7625	17.2093	548.949	1417.1	15418.4	19842.4	33728	17671.9	15006.3	26.7565	10.8388	52.634	3.17765	1.51136	1.07143	0.1	4.68805	0.844828	5.45577	84.5691	516.361	83.2258	37.3191
2732	wP	90-120	287.354	701.144	4.88417	272.546	31.9501	0.483302	179.714	209.359	0.1	0.1	0.246449	0.1	0.1	0.47132	0.1	3.15265	0.1	0.1	0.1	0.958333	113.049	3778.9	3698.73	1.41192	2.12731	15.3783	338.352	512.948	16875.4	16333.8	23735.8	20010.7	15383.4	9.60174	12.1053	197.377	450.432	426.96	0.535714	0.517316	1.82313	0.563218	0.545577	100.954	242.173	173.485	267.453
2736	aP	90-120	4779.8	11662.7	167.821	76.9232	99.3544	0.1	144.636	168.053	0.1	0.1	0.739347	1.47752	0.50142	0.942641	0.1	21.1678	0.1	0.998106	0.1	0.1	276.623	8.08977	4.33176	2.85645	2.12731	36.827	10609.1	12087.3	25730.2	26569.8	49943.6	21727.9	18536.6	7.64119	7.54588	42.9081	5.82569	4.0303	0.535714	8.79437	10.1574	128.132	141.577	2636.18	1726.97	1439.69	38.9416
2738	wP	90-120	248.637	606.674	76.038	68.2085	145.195	0.1	14.4156	14.7117	0.1	1.28793	0.1	1.47752	0.50142	1.41396	0.729021	4.95417	0.1	0.499053	0.1	0.1	3046.25	8.34091	4.57781	4.78249	4.13985	13.5473	7223.22	8029.45	22346.7	31574	83496.1	23421.7	20444.2	278.442	4.50629	54.9224	4.23686	2.51894	0.535714	0.1	2.86492	3.66092	8.18366	46.2487	355.257	5692.64	50.8405
2883	wP	365	1211.15	2955.21	27.512	268.368	124.534	0.1	46.1299	52.0568	0.363171	2.14654	0.739347	0.985015	0.1	1.88528	0.1	4.50379	0.1	0.998106	0.1	0.1	3352.18	7.33636	3.59362	2.37494	0.617906	38.9196	1284.38	2071.24	19513.9	12961.9	47565.1	19993.2	16162.1	511.992	2.4799	94.3979	2.38324	0.755682	0.535714	0.1	1.82313	1.12644	1.09115	17.4424	87.2651	346.266	4.32685
2884	wP	90-120	2305.56	5625.58	44.8445	1036.78	773.994	0.483302	4.32468	2.82918	0.1	197.267	0.246449	5.66384	4.01136	2.3566	0.972028	2.70227	1.40121	7.98485	1.922	0.958333	2861.46	13.3636	9.49876	2.85645	4.13985	87.0485	2630.16	3925.07	26818.9	28186.3	17023.6	20746	11005.9	46.8522	8.55908	81.2394	3.17765	1.51136	1.07143	0.1	84.6453	15.2069	146.76	309.999	1294	410.268	111.957
2890	aP	PB	738.215	1801.24	12.9726	61.1659	42.3495	0.1	2.64286	0.848753	0.1	0.429309	0.246449	1.97003	1.00284	1.41396	0.1	0.450379	0.1	3.49337	0.1	0.479167	617.748	24.4136	20.3248	1.17116	2.12731	16.6861	322.015	527.516	3012.46	5654.86	1705.53	8274.02	12784.2	0.1	0.960105	5.14898	2.64804	1.00758	1.07143	0.1	0.781342	1.12644	0.272789	15.3282	82.6178	8.90867	210.934
2890	aP	1	652.317	1591.65	9.93365	48.6182	35.5796	0.1	2.4026	0.565835	0.1	0.1	0.246449	1.47752	0.50142	1.41396	0.1	0.900758	0.467069	3.49337	0.1	0.479167	677.276	25.9205	21.8011	1.89343	2.12731	15.9014	346.776	564.977	3360.93	5659.19	2035.32	8304.78	12938.9	0.289133	1.9733	6.8653	3.17765	1.51136	0.1	0.1	2.34402	0.563218	0.1	23.2565	104.821	13.5974	235.002
2890	aP	3	682.502	1665.3	8.83547	41.4427	32.6298	0.1	1.92208	0.1	0.1	0.1	0.246449	2.46254	2.00568	0.942641	0.486014	0.1	0.467069	3.7429	0.1	0.479167	520.043	21.4	17.3723	1.89343	3.63671	11.7163	292.148	437.894	2986.64	5296.65	2476.03	7138.56	12419.6	0.289133	0.1	5.14898	3.70726	2.01515	0.535714	0.1	1.82313	0.1	0.545577	18.4995	89.8469	11.2531	211.475
2890	aP	7	683.428	1667.56	90.2478	61.4192	129.538	0.1	1.92208	0.1	0.1	0.429309	0.1	2.95504	1.00284	0.942641	0.1	2.70227	0.1	3.99242	0.1	0.479167	456.244	21.6511	17.6183	4.30098	3.13358	14.0704	6040.3	6654.04	20275.1	21907.5	71704.5	12246.6	13039.2	2.24968	6.53269	5.14898	3.17765	1.51136	0.535714	0.1	1.30224	0.1	0.545577	114.697	379.009	135.271	194.708
2890	aP	14	675.014	1647.03	121.163	72.8558	163.831	0.1	1.92208	0.1	0.1	0.1	0.246449	2.46254	0.25071	0.942641	0.1	1.80152	0.1	3.99242	0.1	0.479167	554.078	22.4045	18.3565	3.81947	5.14612	14.8551	8051.82	8859.06	22891.3	29354.9	102903	13975.5	14255.2	2.24968	6.53269	5.72109	2.64804	1.00758	0.535714	0.1	0.781342	0.563218	1.09115	200.323	711.546	279.451	346.689
2890	aP	30	561.166	1369.24	58.119	65.2271	135.273	0.1	1.92208	0.1	0.363171	0.1	0.246449	1.97003	1.00284	1.88528	0.1	2.25189	0.1	4.49148	0.1	0.479167	333.822	12.8614	9.00667	3.33796	2.88201	13.2857	2938.27	3578.03	18963.7	23312.2	88914.5	10885.4	11949.5	1.51448	4.25299	3.43265	2.64804	1.00758	0.535714	0.1	1.04179	1.12644	1.63673	205.344	599.495	287.422	428.899
2890	aP	90-120	487.1	1188.52	16.7817	325.491	104.561	0.1	2.16234	0.282918	0.1	0.858617	0.739347	2.21628	1.00284	1.41396	0.1	0.900758	0.1	3.7429	0.1	0.479167	383.257	11.8568	8.02248	2.13419	1.87574	12.2394	784.563	1126.64	15692.8	15768.4	78465	8871.49	11161.6	0.1	1.9733	4.00476	2.38324	0.755682	1.07143	0.1	0.781342	0.281609	0.1	147.203	295.875	242.879	339.117
2893	wP	PB	724.825	1768.57	7.43304	72.6556	66.8959	0.1	37.4805	36.1811	21.4231	15.8243	0.1	0.24899	0.1	1.87254	1.03154	12.6274	1.30036	0.998106	0.1	0.1	428.754	30.7417	25.6058	0.536593	3.241	17.7693	29.1753	64.1548	1572.77	12340.1	18826.1	16141	962.446	111.575	18.6404	39.4596	3.78539	1.36023	0.5	0.1	3.28001	2.60638	5.60732	79.7234	89.7919	11392.9	8.01923
2895	wP	PB	1475.76	3600.86	15.3756	106.085	25.2591	0.514822	1.92208	0.242826	0.1	74.3489	0.1	0.24899	0.50142	1.60504	2.06308	0.505098	1.04029	6.98674	0.49898	0.985714	442.089	5.06999	2.20645	0.1	847.169	13.933	374.166	541.683	2046.57	2681.19	83.9292	10160.3	901.748	238.66	1.44019	254.736	5.20492	2.72045	0.5	3.1039	3.53232	13.5532	34.1537	847.251	1035.72	18.914	287.088
2899	wP	PB	60.2956	147.121	25.9943	1210.95	0.064	0.257411	1.92208	0.242826	0.1	0.502358	0.1	0.74697	1.00284	0.535012	1.03154	0.757647	0.1	0.1	0.49898	0.492857	620.878	13.9993	10.3454	1.51622	4.02265	16.0909	1689.77	2348.97	24464.5	32522.5	121.401	10825.2	4670.01	3.84572	6.17648	42.4949	2.83905	0.453409	0.5	0.1	1.26154	0.1	4.07805	18.7883	66.1625	0.556295	2.94038
2900	aP	PB	139.22	339.696	21.4354	625.112	45.7881	0.1	1.44156	0.1	0.1	1.00472	0.1	0.24899	0.50142	0.535012	1.54731	1.51529	1.04029	0.1	0.49898	0.492857	2050.45	5.06999	2.20645	0.1	3.50155	30.4773	704.607	1001.78	21677.4	9456.46	27195.2	17979.2	18073	2.827	5.9272	66.7778	6.62444	4.08068	4.5	6.20779	3.53232	11.4681	7.64635	51.287	63.6752	62.3051	98.9038
2901	aP	PB	729.198	1779.24	18.4271	188.732	56.7412	0.1	2.4026	0.728478	0.1	1.00472	0.1	0.24899	2.00568	0.1	1.54731	0.505098	0.780217	0.1	0.49898	1.23214	233.172	3.95382	1.18908	1.27131	2.45934	20.6466	80.7143	129.385	11107.7	10764.4	6278.15	15679.4	10479.8	758.715	0.193795	67.9452	3.31222	0.906818	0.5	1.03463	1.51385	8.07979	17.8415	167.825	647.696	173.842	420.475
2902	aP	PB	176.855	431.526	16.5774	83.864	24.5483	0.514822	1.44156	0.1	0.1	2.51179	0.1	0.24899	0.50142	0.1	2.06308	4.54588	0.520145	0.1	0.1	0.492857	395.169	3.39574	0.680401	1.0264	1.67769	47.2614	746.282	1041.62	7084.63	5209.29	1464.12	16803.1	15041.1	8.9393	2.68658	21.014	6.62444	4.08068	0.1	1.03463	1.00923	0.1	0.1	26.4052	70.6396	30.3181	5.34615
2903	aP	PB	794.323	1938.15	1.89116	17.8467	14.7626	0.1	435.591	438.544	0.1	29.6391	0.1	0.1	0.50142	1.07002	3.09462	0.1	1.04029	6.98674	1.49694	0.985714	21.0449	4.5119	1.69777	0.1	2.98045	22.0852	0.816564	22.8254	290.366	2096.89	5.08324	13470.6	2429.69	9.44866	2.18802	24.2828	3.31222	0.906818	0.5	1.55195	4.03693	1.56383	8.15611	56.3649	38.8021	1.66889	47.8481
2904	aP	PB	790.695	1929.3	180.592	41.6269	114.853	0.1	696.513	702.253	0.1	131.618	0.1	1.74293	1.00284	0.535012	4.12616	1.0102	0.520145	0.74858	0.99796	0.985714	106.241	13.9993	10.3454	4.9449	4.80431	26.6409	9633.18	12201	2252.65	13810.7	45065.4	6884.45	3689.6	408.786	10.6635	13.5423	4.96833	2.49375	0.5	0.1	0.504616	9.90426	16.3122	14.9799	237.289	270.081	38.4923
2893	wP	1	597.838	1458.73	240.202	76.2456	107.917	0.1	36.7597	35.4526	19.4755	15.5731	0.985795	0.24899	0.50142	2.67506	2.83673	13.6376	1.04029	0.1	0.1	0.985714	470.488	36.8806	31.2013	0.536593	2.98045	19.9273	29.9151	62.9099	1511.9	11516.4	18101.9	15927.9	905.245	115.65	20.1361	35.0233	4.25857	1.81364	0.5	0.1	3.53232	2.08511	4.07805	67.0286	73.6244	9888.99	5.88077
2895	wP	1	1395.3	3404.53	17.9108	122.996	27.8402	0.1	1.68182	0.1	0.1	72.3395	0.1	0.24899	0.50142	1.07002	2.57885	1.76784	1.04029	6.48769	0.1	0.492857	589.269	5.06999	2.20645	0.536593	1113.45	21.8455	624.463	861.612	2606.18	3563.45	164.076	11351.1	1265.69	436.8	0.941631	251.234	4.73174	2.26705	0.75	1.55195	3.0277	10.9468	32.1147	803.327	1032.73	18.6359	268.912
2899	wP	1	123.186	300.573	26.7385	474.033	122.123	0.1	1.44156	0.1	0.1	1.50707	0.1	1.24495	1.50426	0.1	1.03154	1.0102	0.1	0.1	0.49898	0.985714	484.317	10.6508	7.29327	1.0264	2.98045	14.1727	1225.18	1729.53	24989.2	32195.2	95.639	9535.65	3782.77	4.35508	5.17937	47.3982	2.83905	0.453409	0.5	0.517316	1.51385	1.04255	3.05854	19.8039	70.6396	2.22518	3.74231
2900	aP	1	162.567	396.663	19.9107	554.761	42.492	0.1	1.44156	0.1	0.1	1.50707	0.1	0.1	0.1	0.535012	2.06308	3.03059	0.520145	0.1	0.49898	0.246429	1795.85	3.39574	0.680401	1.0264	2.45934	26.4011	533.468	760.778	20020.5	8325.73	20253.2	16277	16637.7	0.789567	3.18514	75.6503	4.73174	2.26705	5	5.17316	4.03693	10.4255	8.66586	48.2403	63.6752	59.8018	96.2308
2901	aP	1	728.986	1778.73	14.6989	156.54	46.6239	0.1	1.92208	0.242826	0.1	1.00472	0.1	1.24495	1.50426	0.535012	1.54731	0.505098	1.04029	0.1	0.1	0.246429	67.6106	1.13455	4.51299	0.1	0.907343	43.6795	23.9819	54.2704	7918.82	7085.68	4197.92	13169.5	6805	497.217	5.71078	83.3555	2.83905	0.453409	0.1	0.1	1.51385	11.4681	26.2525	195.5	832.254	227.247	462.977
2902	aP	1	222.413	542.688	14.7131	75.3338	22.4508	0.514822	1.44156	0.1	0.1	2.00943	0.492898	0.74697	1.00284	0.1	1.54731	6.56627	0.520145	0.1	0.1	0.492857	130.168	0.732727	4.15368	0.1	1.46853	36.4863	320.285	515.156	4585.67	3153.44	1000.38	13929.3	9595.46	0.1	5.40285	21.9479	8.28055	5.66761	0.1	0.1	1.51385	0.260638	0.509757	30.4675	66.1625	34.2122	5.88077
2903	aP	1	847.308	2067.43	2.46744	19.6817	15.4954	0.1	450.968	454.085	0.1	26.6249	0.1	0.24899	0.50142	0.1	0.51577	0.1	0.260072	3.49337	0.49898	0.1	2.18836	0.1	2.71645	0.1	0.1	10.887	0.1	0.1	227.467	1580.82	0.1	11865.8	1727.53	3.64851	6.94251	27.3182	3.31222	0.906818	1	0.1	5.55078	0.781915	9.17562	66.5208	49.7462	4.17222	58.2731
2904	aP	1	780.709	1904.93	195.476	43.3567	117.019	0.1	670.325	675.785	0.1	132.12	0.1	0.74697	0.50142	0.535012	1.03154	5.05098	0.520145	0.499053	0.49898	0.492857	36.1888	5.15273	16.3701	0.1	4.27448	18.5033	4649	6495.61	1671.17	9759.38	31675.1	6093.96	2541.7	299.007	10.0218	16.1107	4.73174	2.26705	0.75	0.1	0.504616	16.4202	22.1744	16.7571	316.883	506.507	54.5308
2893	wP	3	657.843	1605.14	4.23176	52.558	46.664	0.1	37.3604	36.0597	21.4231	15.0707	0.1	0.373485	0.50142	3.47758	11.0891	21.3404	2.99083	0.873343	1.99592	0.246429	215.886	11.2089	7.80195	1.0264	2.45934	12.7341	7.96791	19.5888	685.068	7949.5	10942.8	11815.5	348.724	43.0663	6.67504	39.6931	4.73174	2.26705	1	0.517316	2.52308	3.12766	5.09757	102.066	90.0407	11572.1	8.01923
2895	wP	3	1045.87	2551.93	10.9504	87.4461	20.0421	0.1	1.92208	0.242826	0.1	76.8607	0.492898	1.24495	0.50142	0.535012	1.03154	0.757647	1.04029	5.98864	0.49898	0.492857	162.926	4.34909	4.15368	0.1	672.37	38.8135	124.863	217.841	1192.93	1456.81	19.5167	8020.06	467.894	154.352	3.86319	258.239	5.20492	2.72045	0.5	2.58658	2.52308	9.90426	30.5854	826.94	873.544	21.1392	258.219
2899	wP	3	104.763	255.621	29.7347	1290.09	0.064	0.1	1.92208	0.242826	0.1	0.502358	0.1	0.74697	1.50426	0.1	2.06308	1.0102	0.520145	0.1	0.49898	0.1	613.223	12.325	8.81932	2.49584	3.7621	15.6114	1710.23	2285.73	26489.9	34940.5	110.732	10808.8	4711.47	4.86443	7.67215	47.1647	3.54881	1.13352	0.5	0.1	1.51385	1.56383	2.80366	18.7883	68.1523	0.556295	2.40577
2900	aP	3	205.791	502.13	19.8657	554.343	44.6313	0.1	1.44156	0.1	0.1	1.50707	0.1	0.24899	0.50142	0.535012	1.03154	2.02039	0.520145	0.1	0.49898	0.246429	2955.76	6.18615	3.22381	1.0264	2.98045	37.4307	1200.76	1654.09	23840.8	12167.4	32551.8	20248.4	18361.7	2.31764	5.67792	65.6103	5.20492	2.72045	4	3.1039	2.77539	8.34043	5.60732	47.2247	65.665	52.8481	89.0135
2901	aP	3	570.274	1391.47	14.1844	150.374	44.5496	0.1	1.44156	0.1	0.1	1.00472	0.1	0.1	0.50142	0.535012	1.03154	1.51529	0.1	0.1	0.49898	0.985714	334.914	5.62807	2.71513	1.51622	3.241	23.2841	162.338	254.12	13771.4	13183.5	8567.03	17411.7	12400.4	1159.58	0.1	76.1173	2.83905	0.453409	1.5	0.775974	1.00923	10.1649	21.9195	198.039	748.681	173.008	448.81
2902	aP	3	98.635	240.669	16.3449	80.2538	24.34	0.1	2.4026	0.728478	0.1	2.00943	0.1	0.24899	1.00284	0.1	1.03154	6.56627	0.520145	0.1	0.1	0.985714	392.206	3.39574	0.680401	0.536593	2.45934	43.425	800.534	1134.24	7221.85	5048.19	2056.64	16537.2	14054.9	8.42994	2.68658	18.6791	7.09762	4.53409	0.5	0.1	0.504616	0.521277	0.509757	27.4208	56.7107	27.8148	5.88077
2903	aP	3	0	0	0.536	8.76407	7.94258	0.1	292.877	294.305	0.1	18.5872	0.1	0.24899	0.50142	1.07002	1.03154	0.1	1.56043	4.49148	0.99796	0.985714	17.5876	3.39574	0.680401	0.1	1.41714	13.2136	0.1	9.38096	188.073	1424.72	3.26171	11955.5	1799.48	6.64719	1.19091	20.08	3.78539	1.36023	1	0.1	1.51385	0.521277	2.54878	34.5299	27.8579	2.78148	21.6519
2904	aP	3	745.108	1818.06	173.152	40.9627	114.438	0.1	664.078	669.471	0.1	126.092	0.1	0.74697	0.50142	0.1	1.54731	2.52549	0.1	0.1	0.49898	0.492857	175.88	23.4867	18.993	3.96528	2.98045	35.2727	12121.8	15386.4	3423.78	17387.9	59998	9023.72	5467.32	710.835	10.1649	15.1768	4.25857	1.81364	0.5	1.03463	0.504616	11.2074	19.1159	14.2182	290.518	396.082	45.9769
2893	wP	7	532.494	1299.29	71.8811	55.7144	119.985	0.1	42.0455	40.7948	23.3706	16.0754	0.1	0.74697	0.1	1.07002	1.03154	5.05098	0.520145	0.1	0.24949	0.1	336.643	31.2998	26.1145	4.45509	4.28321	19.208	3236.92	4251.61	13945.3	18739.1	62724.9	20254.2	9813.59	77.9573	19.139	39.6931	3.31222	0.906818	0.5	0.1	2.01847	2.08511	5.09757	90.8948	81.0863	4653.97	13.0981
2895	wP	7	1146.63	2797.78	97.3659	53.4608	112.937	0.1	1.44156	0.1	0.1	80.3772	0.1	0.24899	0.50142	0.1	0.51577	3.03059	2.60072	7.23627	0.49898	0.985714	503.332	11.2089	7.80195	3.96528	849.774	18.4886	6408.66	7379.69	11016.9	15503	13188.5	18792.2	2928.01	389.685	4.68081	211.541	5.20492	2.72045	0.1	2.58658	2.52308	77.1489	124.126	1003.65	1115.31	38.9407	281.742
2899	wP	7	0	0	78.4468	1891.72	381.337	0.1	1.92208	0.242826	0.1	1.25589	0.1	0.1	1.00284	0.267506	0.51577	0.1	1.04029	0.1	1.49694	0.492857	573.465	17.3478	13.3975	2.49584	4.02265	13.2136	8707.94	9813.39	24302.8	31827.8	3784.75	22154.6	15275.1	8.42994	10.1649	42.028	2.83905	0.453409	0.1	0.1	1.00923	1.82447	2.54878	22.8506	59.198	177.458	4.81154
2900	aP	7	278.079	678.513	146.247	69.6882	119.82	0.1	1.44156	0.1	0.1	1.00472	0.1	0.1	0.50142	0.535012	2.06308	3.03059	1.04029	0.1	0.49898	0.985714	2395.19	15.6735	11.8714	3.96528	6.10707	34.0739	9812.7	10422.4	26634.1	19299.7	59643.4	24674.8	19147.3	6.39251	13.1563	72.148	5.67809	3.17386	4	3.36255	3.53232	39.617	24.9781	92.4182	93.0254	189.975	79.3904
2901	aP	7	674.091	1644.78	26.5088	1284.31	240.083	0.1	1.44156	0.1	0.1	1.00472	0.1	2.73889	3.00852	0.802518	2.32096	2.02039	1.56043	0.249527	0.49898	0.246429	227.739	5.06999	2.20645	1.0264	2.98045	15.6114	414.855	581.767	24787.3	20724.8	79800.4	21779.9	16326	407.003	1.19091	69.5796	3.78539	1.36023	0.5	0.1	1.00923	8.8617	16.822	356.724	2072.43	915.384	335.204
2902	aP	7	196.887	480.403	230.818	81.0399	132.606	0.1	1.44156	0.1	0.1	2.51179	0.1	0.24899	0.50142	0.802518	2.06308	3.03059	0.520145	0.1	0.49898	0.985714	506.048	13.1622	9.58234	3.47546	3.50155	47.7409	17708	17677.9	26259.1	26821.9	97591.7	23920.5	15991.8	18.1077	7.17359	18.2121	8.51714	5.89432	0.1	0.1	1.51385	3.64894	3.05854	45.7013	83.5737	359.923	8.01923
2903	aP	7	1104.55	2695.1	7.76545	178.987	232.435	0.1	533.857	537.86	0.1	33.1556	0.492898	12.6985	13.0369	31.5657	33.0093	0.505098	28.608	48.9072	0.1	0.1	61.2972	4.5119	1.69777	0.536593	1.93824	15.6114	7.72131	43.7391	12150.9	20491	98.5014	23288.4	9810.59	8.9393	1.68947	27.0847	2.83905	0.453409	1	0.517316	4.54155	1.04255	8.15611	367.895	830.762	6.67554	167.067
2904	aP	7	809.381	1974.89	239.322	71.0459	137.349	0.1	751.773	758.103	0.1	144.679	0.492898	0.24899	1.50426	0.535012	1.54731	1.0102	0.1	0.1	0.1	0.1	163.039	14.5574	10.854	2.98565	4.80431	28.5591	13917.8	16382.8	24730	25490.6	66269.8	16497.5	10101.1	514.987	7.67215	10.7405	4.25857	1.81364	0.1	0.1	0.1	11.2074	13.2537	55.6032	606.406	419.447	70.5692
2893	wP	14	601.757	1468.29	158.056	75.4143	151.205	0.1	34.5974	33.2672	19.719	14.5684	0.1	0.24899	1.50426	1.60504	2.57885	5.05098	1.04029	0.1	0.1	0.492857	373.191	38.2758	32.473	5.43471	7.14928	20.4068	8098.6	9533.55	23258.4	29100	95052.3	22750.7	14666.7	87.6352	25.8695	33.8559	3.31222	0.906818	0.5	0.258658	1.51385	2.08511	5.09757	86.8325	73.6244	1058.91	10.425
2895	wP	14	1252.24	3055.46	145.036	60.7594	121.047	0.1	1.44156	0.1	0.1	80.6284	0.1	0.24899	1.00284	0.1	1.03154	2.27294	1.04029	7.4858	0.24949	0.492857	376.648	8.41847	5.25854	2.00603	551.182	13.6932	5303.41	5844.53	9971.29	12937	15141.2	18353.9	2167.66	242.225	7.17359	229.753	5.91468	3.40057	0.5	0.775974	2.52308	114.681	183.767	1480.21	1262.56	69.8151	506.815
2899	wP	14	173.843	424.177	198.591	4744.81	8901.16	0.1	1.44156	0.1	0.1	1.00472	0.1	0.74697	1.50426	0.1	0.51577	1.0102	0.260072	0.74858	0.1	0.1	521.606	17.6268	13.6518	3.47546	2.45934	13.4534	11374.9	12156.5	24764.6	33024.9	8208.45	23733.1	16879.8	5.37379	9.66638	39.2261	3.31222	0.906818	0.1	0.1	2.01847	3.12766	4.58781	20.8195	56.2132	394.97	7.48462
2900	aP	14	232.434	567.138	162.631	73.9358	145.059	0.1	1.92208	0.242826	0.1	1.00472	0.1	0.1	0.50142	0.1	1.54731	2.02039	0.1	0.1	0.1	0.985714	2718.44	13.4412	9.83668	2.98565	5.58597	41.267	14604.6	15362.7	29640.8	32178	81407.2	26563.3	19794.5	4.86443	13.6548	67.2448	5.67809	3.17386	4.5	4.13853	2.52308	72.9787	41.8	67.0286	139.538	260.903	79.6577
2901	aP	14	622.047	1517.8	43.4773	2016.9	0.064	0.1	1.92208	0.242826	0.1	1.50707	0.1	1.74293	1.50426	1.07002	2.32096	2.52549	1.04029	0.1	0.49898	0.1	225.764	5.06999	2.20645	1.51622	1.93824	13.2136	996.579	1173.08	25514.4	26583	95810.3	22095.9	16998.9	539.691	1.68947	75.6503	3.78539	1.36023	0.5	0.1	1.00923	15.6383	33.1342	567.204	3336.98	851.966	392.942
2902	aP	14	236.031	575.915	293.881	92.284	159.992	0.1	1.92208	0.242826	0.1	2.00943	0.1	1.24495	0.50142	1.07002	0.51577	2.27294	1.04029	0.1	0.49898	0.492857	394.181	10.0927	6.78459	3.47546	4.54376	44.8636	18987.1	18807.8	26432.3	29853.5	101047	24002.1	15414.3	14.5422	6.67504	21.2475	7.57079	4.9875	0.1	0.1	0.504616	7.29787	6.62684	72.1065	132.325	559.077	13.9
2903	aP	14	1026.54	2504.75	38.4991	1562.21	0.064	0.1	448.325	451.414	0.1	25.1179	0.1	61.0025	74.7116	2.67506	6.18924	1.51529	4.6813	48.6577	0.49898	0.1	53.1479	3.95382	1.18908	0.1	1.93824	15.8511	12.4067	55.6897	18895.5	21495.5	484.405	23347.3	11036.5	10.4674	1.68947	22.8819	2.83905	0.453409	0.1	1.03463	3.0277	1.04255	7.64635	629.662	1352.6	53.4044	227.746
2904	aP	14	771.273	1881.91	201.239	68.5709	138.091	0.1	567.494	571.855	0.1	103.988	0.1	0.74697	0.50142	1.07002	0.51577	2.02039	0.520145	0.1	0.1	0.492857	123.281	14.5574	10.854	2.49584	4.54376	24.7227	12334.9	14685	23737.5	24591.2	60985.3	15965.6	8715.03	380.771	9.66638	10.507	3.54881	1.13352	0.1	0.517316	0.252308	13.0319	19.8805	68.0442	1070.54	706.773	172.948
2893	wP	30	507.44	1238.15	106.585	73.7844	135.158	0.1	25.2273	23.797	10.7115	9.04244	0.1	0.74697	0.1	0.535012	2.06308	2.52549	1.04029	0.499053	0.1	0.492857	276.635	29.6255	24.5885	4.9449	7.14928	17.2898	5567.03	6675.1	23396.9	27686.9	102720	21370.9	13013.8	56.3096	20.6346	32.9219	3.54881	1.13352	0.1	0.1	2.52308	2.60638	4.58781	106.636	79.594	885.622	8.01923
2895	wP	30	1194.84	2915.41	108.56	58.2579	112.555	0.514822	1.44156	0.1	0.1	61.5388	0.1	0.74697	1.00284	0.802518	0.1	2.52549	1.04029	5.98864	0.49898	0.1	415.419	8.41847	5.25854	1.51622	593.912	15.1318	4389.52	5077.7	9487.52	10706.9	14131	18137.2	1827.2	295.199	4.18225	185.857	4.73174	2.26705	0.5	0.517316	2.52308	96.6968	144.261	1713.8	1012.34	53.4044	733.225
2899	wP	30	173.309	422.873	158.278	5313.58	5200	0.1	1.68182	0.1	0.1	0.1	0.1	0.665617	0.445707	1.64962	0.1	0.720606	1.04029	0.1	0.1	0.1	730.498	15.5427	15.7789	3.79223	3.8576	15.2129	11426.1	12193.7	23861.5	33379.3	9183.92	23006.2	16275.4	6.73237	9.07821	30.6065	2.57201	0.1	0.1	0.1	0.512626	1.67045	4.8838	21.6605	53.9747	601.764	6.14056
2900	aP	30	196.143	478.588	140.573	77.6881	139.537	0.986742	2.80303	0.857181	0.1	0.1	0.1	1.33123	0.445707	0.549874	0.505455	1.68141	0.780217	0.1	0.1	0.1	2801.4	10.52	10.7989	2.81261	2.03374	42.3646	11786	12456.2	27620.5	29635.4	72673	24951	18140.7	5.8366	11.3877	62.2247	6.28713	3.02273	1.5	3.20971	2.81944	55.125	32.5587	64.9815	135.487	285.217	101.04
2901	aP	30	572.058	1395.82	33.292	1341.9	1540.96	0.986742	2.80303	0.857181	0.1	0.936541	0.1	2.88434	2.8971	1.64962	0.1	2.88242	1.56043	0.998106	0.1	0.522727	161.4	2.30096	2.64983	2.81261	1.57777	9.742	567.656	694.077	23824.1	22485	77642.5	19628.8	13764.2	507.019	1.22594	67.2837	3.71512	0.549587	0.1	0.246901	0.512626	12.8068	28.7601	563.173	3630.07	918.606	458.309
2902	aP	30	225.643	550.57	179.902	71.5379	132.767	1.23343	2.80303	0.857181	0.1	1.40481	0.1	0.443744	0.1	1.64962	0.1	3.60303	1.04029	0.499053	0.1	0.522727	230.537	8.23691	8.53528	5.75148	3.40164	34.6649	12748.9	12115.2	24744.8	25118.9	78933.4	22460.5	13589.2	16.5858	7.23061	13.1532	7.14446	3.84711	0.1	0.1	0.512626	4.45455	5.69776	104.415	149.256	682.452	10.0482
2903	aP	90-120	620.989	1515.21	4.78849	207.201	72.5023	0.986742	732.432	558.667	0.533817	24.3501	0.1	47.0369	55.0448	3.84912	7.58182	0.720606	6.76188	55.8939	0.1	1.04545	26.968	1.84435	2.1971	0.363551	1.57777	9.33675	2.22183	13.0959	6670.95	6752.35	453.047	18339.7	4968.81	4.49295	0.1	24.2828	3.71512	0.549587	0.1	0.246901	4.10101	0.556818	8.13966	554.842	531.485	173.199	325.729
2893	wP	90-120	665.984	1625	45.488	74.0219	129.027	1.48011	49.8939	36.8588	25.6232	11.7068	0.1	0.887489	0.1	2.74937	2.02182	4.08343	2.08058	1.49716	0.1	0.522727	206.638	15.5427	15.7789	4.77186	3.8576	13.1866	1798.61	2356.68	22720.1	22278.9	91784.8	17705.9	9905.64	43.011	12.3115	38.4478	4.28668	1.09917	0.1	0.246901	2.81944	1.67045	5.96909	145.514	102.442	762.549	10.0482
2895	wP	90-120	1450.65	3539.58	36.5727	52.8006	102.318	0.616714	2.80303	0.857181	0.1	53.734	0.739347	0.887489	1.22569	1.78709	0.126364	3.96333	2.60072	10.9792	0.1	0.1	341.284	4.58402	4.91346	1.09827	443.181	14.1997	2007.87	2334.9	6561.99	5987.29	5437.55	16273.9	1232.5	210.072	1.68783	238.022	8.85914	5.49587	0.1	1.72831	7.17677	76.2841	121.552	1940	1289.88	49.6544	765.337
2899	wP	90-120	204.886	499.923	106.297	5141.61	5510.71	0.986742	2.80303	0.857181	0.1	0.46827	0.1	1.33123	0.891414	1.64962	1.01091	0.720606	2.08058	1.49716	0.1	0.522727	393.563	14.6295	14.8735	1.83299	4.31357	11.9709	5285.31	5840.39	25013.9	35109.4	2766.57	20680.9	12454.6	4.269	8.15441	38.4478	3.14356	0.1	0.1	3.20971	1.02525	2.78409	7.05437	32.2131	82.8896	529.351	8.65261
2900	aP	90-120	188.22	459.258	69.1927	74.6459	121.833	0.986742	2.80303	0.857181	0.533817	0.234135	0.1	1.55311	1.11427	1.09975	0.252727	2.40202	1.17033	0.37429	0.1	0.784091	1585.53	9.83506	10.1198	3.30242	5.2255	26.9651	3122.54	3510.95	27210.7	18926.5	46214.6	22212.5	16569.9	4.04506	7.92346	74.6191	7.71602	4.39669	4	4.19731	4.10101	36.75	25.5043	59.4276	136.864	329.551	130.347
2901	aP	90-120	444.766	1085.23	21.6174	597.101	138.783	0.493371	2.80303	0.857181	0.266909	0.936541	0.1	2.44059	2.22854	1.09975	2.02182	3.60303	1.56043	0.998106	0.1	0.1	206.425	3.6708	4.00801	0.853363	0.66584	13.9971	387.907	515.58	22197.6	18796.1	78440.5	18064.4	11711	687.74	2.14973	68.5484	4.28668	1.09917	0.1	0.246901	0.1	13.9205	27.6749	345.18	2807.23	663.536	486.779
2902	aP	90-120	230.487	562.388	61.0212	57.0006	110.158	0.246686	2.24242	0.42859	0.533817	1.87308	0.1	0.443744	0.1	1.64962	0.1	2.64222	2.34065	0.499053	0.1	0.1	505.59	10.7483	11.0253	4.77186	4.54155	44.9987	8732.06	8312.85	21061.5	20308.9	71853.7	21237.6	13803.5	34.5012	6.76872	12.1414	6.00135	2.74793	0.1	0.246901	0.512626	3.89773	3.25587	109.136	125.574	554.474	8.93173
2912	aP	PB	345.339	842.626	97.4932	58.5258	108.638	0.986742	2.80303	0.857181	0.1	0.1	0.1	1.33123	1.11427	1.37468	1.01091	0.720606	2.08058	0.499053	0.1	0.522727	974.823	8.69353	8.98801	3.79223	3.40164	37.9069	8052.78	9708.26	16462.9	16675.5	18218.1	10116.9	14593	175.361	4.45922	1.51768	4.28668	1.09917	0.1	0.246901	1.28157	0.1	1.62793	7.77557	20.9289	2.66006	0.1
2912	aP	1	293.815	716.909	94.4664	59.4323	110.478	0.246686	2.52273	0.642885	0.266909	0.117068	0.1	3.54995	2.22854	2.47443	1.76909	6.48545	1.69047	0.1	0.1	0.784091	1065.3	7.32369	7.62983	4.03714	3.8576	35.4754	8277.8	10037	16775.3	16733.4	20540.9	10550.2	14548	171.106	5.84492	0.1	4.28668	1.09917	0.1	0.246901	1.53788	1.11364	1.62793	7.49787	17.0736	2.36449	0.1
2912	aP	3	273.75	667.95	103.909	59.489	109.603	0.740057	2.52273	0.642885	0.266909	0.234135	0.1	2.21872	1.44855	1.92456	0.379091	3.36283	1.04029	1.12287	0.1	0.784091	1072.77	6.86708	7.1771	3.79223	2.03374	37.0964	8594.69	10347.9	16796.7	17040.6	21549.6	10550.2	14680.3	187.454	5.38302	0.1	4.85824	1.64876	0.1	0.246901	1.53788	2.78409	0.542644	8.88636	22.0305	3.54674	0.1
2912	aP	7	315.876	770.738	225.126	71.777	139.396	0.493371	2.24242	0.42859	0.1	0.1	0.1	2.21872	1.11427	2.19949	1.01091	6.00505	1.56043	1.49716	0.1	0.522727	1094.96	6.18216	6.49801	3.30242	4.31357	38.3121	16600.7	18140.5	26036.9	29951.1	61074.2	22939.9	17273.7	180.287	5.84492	1.01178	4.85824	1.64876	0.1	0.1	1.02525	0.1	1.62793	156.622	18.7259	125.909	2.79116
2912	aP	14	346.627	845.77	280.893	83.4137	165.957	0.986742	2.80303	0.857181	0.1	0.46827	0.1	3.10621	2.22854	3.02431	5.05455	2.64222	2.08058	0.499053	0.894723	0.522727	876.24	6.41047	6.72437	2.81261	2.94567	37.5016	15527.7	17138.4	26134.2	31126.5	55253.7	22802	16501	109.97	5.84492	1.51768	6.28713	3.02273	0.1	0.246901	1.02525	1.11364	1.62793	252.706	40.2056	187.091	6.6988
2912	aP	30	279.206	681.263	215.481	79.5168	149.045	0.740057	2.80303	0.857181	0.1	0.1	0.1	1.33123	0.445707	0.1	1.51636	2.64222	1.04029	0.499053	0.1	0.522727	701.904	6.86708	7.1771	3.54733	3.8576	34.6649	12384.1	14463.5	25294.2	28797.4	51665.6	22284.2	15849.4	81.529	6.30682	1.51768	3.71512	0.549587	0.1	1.2345	1.02525	0.1	2.17058	119.966	30.8427	130.934	3.90763
2912	aP	90-120	268.277	654.596	170.792	73.6522	139	0.493371	2.80303	0.857181	0.533817	0.46827	0.1	0.443744	0.1	1.09975	0.505455	1.68141	1.04029	0.998106	0.1	0.522727	814.998	6.86708	7.1771	4.52695	4.31357	35.8806	10076.2	11820.6	23236.7	26599.2	46803.4	21127.5	14833.2	92.2782	4.92112	1.01178	4.85824	1.64876	0.1	0.1	1.02525	0.556818	2.71322	48.3196	52.3224	153.692	2.23293
2915	aP	PB	968.308	2362.67	0.536	133.244	21.981	0.493371	262.083	199.08	0.1	0.936541	0.1	0.1	0.445707	2.74937	1.76909	6.48545	1.56043	1.74669	0.1	0.1	61.9631	3.21419	3.55528	0.1	68.1488	23.3179	0.446522	4.11493	4579.86	3907.61	15595	13128.1	16805.9	803.518	3.07353	14.6709	4.28668	1.09917	0.1	0.246901	1.53788	1.11364	3.79851	144.959	55.6269	811.021	8.37349
2921	aP	PB	1881.82	4591.64	16.2351	132.696	38.1578	1.48011	4.76515	2.35725	1.06763	0.702406	0.1	0.887489	0.445707	0.549874	1.01091	1.68141	1.56043	0.499053	0.1	0.1	1846.71	15.9993	16.2316	0.853363	3.40164	28.7887	1031.9	1773.14	10153.3	11441	40227.4	14913.1	19654.6	62.7179	0.302139	32.883	4.28668	1.09917	0.1	0.1	0.512626	1.11364	1.62793	51.652	44.0609	118.225	7.81526
2922	aP	PB	1117.16	2725.88	7.73869	31.7758	29.3101	0.493371	4.48485	2.14295	0.1	0.936541	0.1	11.0936	12.9255	3.29924	3.03273	3.84323	2.60072	4.49148	0.447362	0.1	114.883	736.989	731.088	0.363551	12.293	6.70262	29.739	80.2285	1139.19	4700.43	1464.3	11331.4	11184.6	98.9965	0.1	23.271	42.0095	37.3719	0.1	0.246901	2.56313	0.556818	4.34115	124.131	142.647	97.5354	14.5141
2923	aP	PB	1008.69	2461.2	28.8915	31.7151	36.0747	0.740057	5.04545	2.57154	0.533817	0.936541	0.1	6.65617	7.13131	7.14836	2.02182	2.64222	4.16116	7.98485	0.1	0.522727	134.087	5.95386	6.27165	1.34318	15.2567	13.9971	525.715	877.738	476.845	3948.08	2554.04	4135.9	14204.3	14.3464	3.53543	39.9655	4.0009	0.82438	0.1	0.1	2.05051	1.11364	4.8838	36.9339	278.135	848.558	0.1
2928	aP	PB	470.061	1146.95	53.634	249.081	0.064	1.48011	2.24242	0.42859	0.1	0.936541	0.1	2.44059	1.33712	1.09975	2.52727	1.68141	0.520145	1.49716	0.1	0.522727	1842.02	4.12741	4.46074	2.81261	340.132	16.6312	561.221	915.682	10890.8	21876.1	7315.36	6086.93	6311.56	198.651	1.68783	141.144	6.00135	2.74793	0.5	255.295	0.512626	962.46	538.303	870.864	3670.28	8378.88	27.9116
2935	aP	PB	436.737	1065.64	313.565	49.2225	152.025	0.986742	2.52273	0.642885	0.1	0.46827	0.1	0.443744	0.445707	1.64962	0.1	0.1	1.04029	0.499053	0.1	0.522727	435.813	9.60675	9.89346	2.3228	2.03374	6.29738	7145.38	6750.16	360.441	15132.7	13602.8	4795.69	812.637	74.5868	4.92112	37.436	3.42934	0.274793	0.1	0.740702	1.02525	33.9659	42.8689	39.1555	302.368	1854.06	45.7751
2952	aP	PB	463.248	1130.32	64.5529	47.02	108.049	0.246686	2.24242	0.42859	0.533817	84.2887	0.246449	0.887489	0.891414	0.549874	1.01091	2.64222	1.56043	0.1	0.1	0.522727	93.544	4.58402	4.91346	1.34318	2.4897	35.4754	2907.95	3165.86	3330.85	10421	44822.1	13433.7	5552.26	8.97179	2.14973	49.0715	4.85824	1.64876	0.1	5.18492	0.1	1.11364	1.62793	6.10938	64.4391	34.8763	3.90763
2968	aP	PB	339.55	828.501	6.23685	122.555	33.039	2.5902	68.1136	50.7879	0.266909	0.46827	0.1	0.221872	0.668561	8.93545	5.18091	9.60808	1.56043	4.741	1.90129	0.1	1410.13	62.5737	62.4098	0.118645	51.2781	2.04225	282.942	222.352	9355.46	8428.33	8409.73	6438.26	10884.6	1096.88	0.1	0.1	4.85824	1.64876	0.1	0.246901	0.256313	0.556818	0.542644	136.628	42.4087	58.5212	0.558233
2915	aP	1	821.82	2005.24	0.536	70.1497	11.5351	0.986742	364.114	277.084	0.533817	0.936541	0.1	0.1	0.1	1.64962	1.26364	7.44626	1.04029	1.49716	0.447362	0.1	51.7206	1.84435	2.1971	1.34318	64.0451	20.8864	2.22183	3.66588	4098.41	3350.76	14733.8	12335.2	15298	724.914	2.61163	15.6827	3.71512	0.549587	0.1	0.1	1.53788	0.1	3.25587	123.576	45.7132	724.422	5.30321
2921	aP	1	1131.34	2760.46	13.5905	121.821	32.9342	0.986742	3.92424	1.71436	0.1	0.234135	0.1	0.1	0.445707	1.64962	1.01091	2.64222	1.04029	0.998106	0.1	0.1	871.118	10.52	10.7989	1.34318	2.03374	15.0102	266.298	493.353	5656.37	6408.4	25876.1	10507.8	17242.4	12.7788	0.764037	40.2184	4.28668	1.09917	0.1	0.1	1.02525	1.67045	1.35661	59.983	50.1193	146.008	8.37349
2922	aP	1	880.838	2149.24	6.99344	29.4442	28.4111	0.493371	3.92424	1.71436	0.1	0.936541	0.1	11.5374	13.3712	4.39899	3.03273	4.08343	3.12087	4.49148	0.1	0.522727	59.8292	484.483	480.73	0.363551	5.45348	6.29738	12.4298	27.9145	551.344	3122.32	455.362	9711.49	9530.76	56.6714	0.302139	25.2946	72.302	66.5	0.1	0.246901	2.05051	1.11364	3.79851	147.18	171.838	107.289	18.4217
2923	aP	1	901.011	2198.47	28.4125	32.3828	36.2636	0.986742	5.04545	2.57154	0.1	0.936541	0.492898	4.88119	4.90278	5.2238	1.76909	2.16182	1.56043	10.9792	0.1	0.1	73.0591	5.04063	5.36619	1.34318	7.04936	11.1604	262.304	447.999	277.561	2795.78	1572.42	2730.81	12713.2	5.8366	0.764037	52.6128	3.14356	0.1	0.1	0.1	1.53788	0.1	4.8838	38.8778	270.975	970.625	0.1
2928	aP	1	424.602	1036.03	49.385	237.612	3275.28	0.986742	2.80303	0.857181	0.1	0.46827	0.1	0.887489	0.891414	1.92456	1.01091	1.68141	1.56043	0.998106	0.1	0.522727	1605.59	3.21419	3.55528	2.3228	239.82	12.7814	404.328	673.421	9454.64	19677.4	6076.3	4977.19	5390.49	112.881	0.302139	118.885	5.71557	2.47314	0.1	214.557	1.53788	874.205	503.031	895.301	3869.1	8138.59	29.5863
2935	aP	1	435.306	1062.15	162.665	29.8874	166.28	0.493371	2.24242	0.42859	0.1	0.936541	0.1	1.33123	1.33712	1.09975	0.1	1.68141	2.08058	0.998106	0.1	0.522727	511.138	6.86708	7.1771	2.81261	2.4897	9.13412	8107.82	7542.73	509.205	15469.1	16623.2	5438.1	1126.4	99.2204	3.99733	46.5421	3.42934	0.274793	0.1	0.1	0.768939	46.7727	56.435	49.9858	377.823	2117.4	68.6627
2952	aP	1	476.551	1162.79	54.6671	46.2062	105.138	0.986742	2.80303	0.857181	0.1	75.3915	0.1	0.443744	0.1	0.549874	0.1	3.12263	1.30036	0.499053	0.1	0.522727	88.2094	5.49725	5.81892	1.83299	2.94567	33.6517	2962.32	3131.28	3267.99	10020.6	46311.2	13501.4	5607.92	11.2112	1.68783	43.7597	4.28668	1.09917	0.1	6.17252	0.512626	0.556818	1.08529	5.55398	61.6853	44.9254	3.3494
2968	aP	1	361.233	881.408	8.25017	165.649	42.4757	0.493371	59.4242	44.1448	0.1	0.1	0.1	0.443744	0.445707	1.09975	0.758182	2.16182	1.56043	0.998106	0.1	0.1	1591.51	79.24	78.9344	0.853363	58.5735	3.86588	291.153	237.171	9913.97	8615.12	8645.18	6684.55	10884.6	1085.68	0.1	0.1	4.85824	1.64876	0.1	0.1	1.02525	0.1	0.542644	123.854	29.7411	46.4032	0.1
2915	aP	3	852.078	2079.07	0.536	1.07921	0.01	0.493371	347.015	264.012	0.533817	0.702406	0.1	0.887489	0.1	2.47443	2.52727	4.56384	2.08058	1.49716	0.447362	0.522727	56.8418	3.21419	3.55528	0.363551	101.434	22.9126	1.778	4.11493	4761.22	3639.42	15279	12933.3	15670.6	846.963	0.764037	15.6827	4.28668	1.09917	0.1	0.740702	2.05051	0.278409	2.98454	138.849	53.1485	830.529	5.86145
2921	aP	3	1229.05	2998.88	16.2763	139.592	37.6449	0.1	3.92424	1.71436	0.1	0.46827	0.1	0.1	0.891414	1.09975	1.01091	6.00505	1.04029	0.499053	0.1	0.522727	1504.23	33.1222	33.2089	1.34318	2.03374	20.8864	819.306	1437.25	9037.68	9690.25	35097.6	13607.8	17137.2	46.1462	1.68783	37.436	4.28668	1.09917	0.1	0.1	0.512626	0.1	0.542644	50.8189	40.2056	101.673	6.41968
2922	aP	3	1109.16	2706.35	3.47864	16.6737	16.9589	0.986742	3.92424	1.71436	0.533817	0.1	0.1	11.0936	14.2626	3.84912	2.52727	4.08343	3.12087	3.49337	0.1	0.1	97.385	831.964	825.255	0.853363	8.41726	7.10787	20.8625	56.6535	863.074	3930.2	867.689	10202.2	10223.7	71.4516	0.1	27.8241	106.024	98.9256	0.1	0.1	1.53788	1.11364	3.79851	133.018	156.416	104.038	16.1888
2923	aP	3	735.641	1794.96	20.8614	365.808	86.2896	0.493371	4.48485	2.14295	0.1	0.46827	0.1	6.21242	6.2399	4.94886	3.53818	5.28444	3.12087	12.4763	0.1	0.522727	160.974	6.41047	6.72437	1.83299	30.3036	15.6181	689.043	1138.41	627.938	4358.84	3902.38	4759.73	14428.1	25.9914	3.53543	46.795	3.71512	0.549587	0.1	0.1	2.56313	0.1	3.79851	31.1023	234.625	730.924	0.1
2928	aP	3	420.528	1026.09	0.536	51.4303	130.114	2.09683	2.24242	0.42859	0.1	0.585338	0.1	3.54995	3.89994	7.56076	10.3618	7.92667	1.04029	6.23816	0.223681	0.261364	2154.41	5.04063	5.36619	5.26167	458.456	20.8864	763.162	1230.02	12601.5	22812	11085.3	7101.15	7159.93	212.759	1.22594	114.332	5.42979	2.19835	0.1	210.606	1.02525	835.784	464.503	809.77	3533.69	7638.5	24.8414
2935	aP	3	418.076	1020.1	112.657	22.9454	123.631	0.740057	3.08333	1.07148	0.1	0.234135	0.1	1.88591	1.11427	0.824811	1.51636	1.68141	1.30036	1.3724	0.1	0.261364	602.253	7.09539	7.40346	2.81261	3.40164	8.9315	8242.96	7687.77	589.757	16063.9	16755.1	5517.89	1175.02	126.093	3.53543	34.6536	3.71512	0.549587	0.1	0.246901	1.79419	35.6364	40.427	39.9886	300.165	1916.13	50.241
2952	aP	3	477.612	1165.37	31.286	44.3297	101.792	0.246686	2.80303	0.857181	0.1	58.7679	0.1	0.887489	0.891414	1.64962	0.1	3.60303	1.56043	0.1	0.1	0.1	80.9543	4.12741	4.46074	1.83299	2.94567	28.9914	2551.78	2825.48	2990.01	9258.32	42230.3	12583.1	5010.39	10.3154	2.14973	39.4596	4.85824	1.64876	0.1	2.46901	0.512626	0.556818	1.62793	5.55398	58.6561	26.8961	2.79116
2968	aP	3	289.882	707.313	3.96009	86.317	26.9643	1.48011	78.4848	58.7169	0.1	0.1	0.1	0.887489	0.445707	1.64962	0.1	2.16182	1.04029	0.499053	0.1	0.1	1021.98	40.428	40.4526	1.09827	22.0962	1.43438	140.696	116.826	6960.33	6377.82	5497.74	4584.18	8530.4	698.937	0.1	0.1	4.28668	1.09917	0.1	1.2345	0.1	0.1	0.1	121.354	30.8427	41.9698	0.1
2915	aP	7	659.554	1609.31	3.57449	651.216	117.953	0.1	350.594	300.568	0.369223	1.18305	0.1	0.1	1.05562	3.81599	4.91414	10.4739	4.29119	0.907369	0.855395	0.1	98.2997	3.34063	1.97287	2.51089	70.5617	26.3201	4.99249	21.9663	22752.4	19481.2	40340.2	21678.9	18673.8	746.469	4.61551	12.6657	2.25497	0.1	0.535714	0.1	1.03345	1.03158	4.20549	647.569	183.492	1335.91	45.4213
2921	aP	7	1184.23	2889.52	102.344	69.401	124.211	0.1	2.84615	0.891892	0.1	0.1	0.1	0.1	0.422249	0.715498	1.87205	4.18957	0.715199	0.1	0.427697	0.1	1806.3	31.3622	27.7735	4.87831	3.29511	33.3825	7732.59	8364.73	26061.4	23982.4	54475.4	23933	20564.5	45.8619	11.3093	33.2785	1.80398	0.1	0.535714	0.517316	0.1	9.8	5.25687	112.249	129.996	193.728	24.626
2922	aP	7	1052.22	2567.41	16.5638	305.179	77.3531	0.1	3.1049	1.11487	0.369223	0.394351	0.1	18.1514	20.0568	16.4565	7.95623	69.9658	1.9072	4.99053	0.427697	1.19792	142.981	1140.59	1049.09	2.98438	6.75736	13.5032	186.394	321.154	13332.9	11229.6	24295	17639.1	16851.5	94.4394	3.58571	24.8347	99.6697	103.091	1.60714	0.258658	1.55018	3.09474	3.15412	267.794	403.629	5515.23	42.685
2923	aP	7	1450.25	3538.62	38.5595	520.494	94.9729	0.1	5.17483	2.89865	0.369223	0.1	0.1	83.5859	68.4043	64.3949	25.0387	22.6237	16.688	72.5895	0.855395	0.239583	210.535	11.2713	9.27492	5.3518	26.5416	21.3503	3397.9	3764.4	26431.2	13766.4	29762.9	23357.3	19793.9	32.8733	9.24964	60.1	3.15696	0.954545	1.60714	0.1	0.1	5.15789	6.83393	66.2802	461.138	905.133	22.7106
2928	aP	7	355.486	867.386	64.8696	57.7644	137.5	0.1	2.06993	0.222973	0.369223	0.1	0.1	0.672273	1.90012	0.953998	0.1	3.77061	1.4304	0.1	0.855395	0.1	2570.14	7.5703	5.8673	8.66619	431.13	30.5052	1833.02	2518.65	22394.2	28616.6	21920.8	22793.9	17845	245.887	4.61551	99.4794	2.04086	1.29545	0.846774	217.707	8.30455	791.298	737.483	704.643	2166.19	7094.93	343.946
2935	aP	7	298.446	728.209	123.558	49.1363	119.333	0.1	2.06993	0.222973	0.369223	0.1	0.1	0.672273	0.633373	0.953998	0.1	2.9327	0.1	0.1	1.28309	0.239583	531.55	10.2138	8.30132	4.87831	4.77893	12.98	10684.6	10818.9	8419.12	18522.2	41011.1	14337.2	10610.3	99.1154	9.76455	35.5136	2.48047	0.238636	0.535714	0.1	0.1	35.5895	43.3691	62.0041	421.016	2110.83	76.0669
2952	aP	7	577.356	1408.75	134.211	62.5632	111.712	0.473636	2.06993	0.222973	0.1	65.4622	0.1	0.1	0.633373	0.1	0.1	2.9327	0.476799	0.1	0.213849	0.1	131.013	10.7425	8.78812	5.82528	5.27354	42.799	9296.17	10342.4	24761.9	15617.6	50042.9	23387.1	17083.2	18.5858	6.67513	29.5533	1.80398	0.1	0.535714	6.72511	0.516727	2.57895	2.62843	59.0643	226.289	59.8171	14.502
2968	aP	7	281.321	686.424	47.1621	65.6091	119.745	0.1	93.6643	79.1554	0.369223	0.1	0.1	0.1	0.422249	0.953998	0.1	4.60853	0.953598	0.453685	0.427697	0.1	2711.37	247.868	227.119	2.98438	136.097	8.01018	3977.92	4484.11	23304.9	22003.4	62807.3	23933	18055.4	1947.4	5.13042	2.73182	2.48047	0.238636	1.60714	0.517316	0.516727	4.64211	6.83393	133.095	90.9437	409.365	13.1339
2915	aP	14	594.715	1451.1	0.536	74.9267	140.794	0.1	276.594	236.797	0.369223	0.394351	0.1	4.25773	5.27811	0.715498	0.1	4.60853	1.4304	0.1	0.855395	0.71875	121.97	3.86934	2.45967	2.03741	98.2597	30.7668	40.8056	88.0779	25964	29714.9	53040.3	23126.3	19527.1	912.983	4.61551	17.6326	3.15696	0.954545	1.60714	0.1	0.1	3.61053	3.67981	1159.37	422.086	1775.56	48.7047
2921	aP	14	1062.32	2592.06	140	74.5677	140.552	0.1	2.58741	0.668919	0.369223	0.1	0.1	0.1	0.633373	0.476999	0.1	3.56113	0.476799	0.680527	0.1	0.1	1252.84	23.4315	20.4714	5.3518	3.29511	25.5354	8150.15	8499.29	25496.3	26770.1	45396.8	23232.9	19455.9	34.6917	11.8242	32.5335	2.25497	0.1	1.07143	0.517316	0.1	45.3895	21.5531	100.489	218.8	197.667	25.9941
2922	aP	14	1172.06	2859.82	52.8821	79.8607	148.495	0.1	3.62238	1.56081	0.369223	0.1	0.1	15.4623	15.4121	0.953998	2.80808	5.8654	0.1	1.36105	1.28309	0.239583	149.098	1507.52	1386.93	2.98438	8.24118	11.9337	2287.69	2947.99	24027.5	26143	62772.3	20350.1	17909.1	83.2692	3.32826	27.5665	149.279	155.591	0.535714	0.1	1.03345	23.7263	26.0215	455.677	2164.99	11767	82.6339
2923	aP	14	1129.46	2755.87	73.5735	82.1715	138.596	0.473636	5.17483	2.89865	0.1	0.394351	0.1	19.9441	19.6346	3.81599	0.936027	2.9327	2.384	22.2305	0.427697	0.1	215.322	10.7425	8.78812	4.40483	17.6387	21.6118	4759.58	4735.07	29321	22775.6	39159.5	23666.1	19533.3	25.5997	8.73474	49.9178	2.25497	0.1	1.60714	0.1	0.1	5.41579	8.41098	63.6077	539.242	884.209	29.5512
2928	aP	14	360.403	879.382	109.998	69.133	167.86	0.710455	2.06993	0.222973	0.369223	0.1	0.1	1.12045	0.633373	0.953998	2.80808	2.72322	1.9072	0.453685	0.427697	0.239583	2131.57	4.92676	3.43328	5.58854	266.179	22.3965	1290.63	1952.68	24768.2	29184.3	39119.2	23007.8	17678	143.277	3.58571	115.73	2.70597	0.477273	1.60714	253.485	0.1	1319.39	888.41	573.538	2698.35	9909.94	490.057
2935	aP	14	307.015	749.117	219.279	60.5523	167.165	0.1	1.55245	0.1	0.369223	0.394351	0.1	0.224091	0.211124	0.476999	0.1	1.25687	0.1	0.1	0.855395	0.239583	328.888	9.15642	7.32771	4.87831	3.78972	9.84118	12534.1	13250.2	15635.8	27500.9	75304.8	19383.6	17047.3	33.1331	8.21984	33.7752	3.15696	0.954545	1.07143	0.1	0.1	39.7158	49.1517	172.382	1288.99	2300.37	262.677
2952	aP	14	543.178	1325.35	172.363	69.515	121.29	0.1	1.55245	0.1	0.369223	73.3492	0.463904	0.448182	0.633373	1.1925	0.1	2.51374	0.476799	0.1	0.1	0.239583	125.162	9.15642	7.32771	5.3518	4.77893	42.799	11532.7	12190.4	27068.8	19215.6	55765.7	24573.1	19800	15.9881	8.73474	36.0103	2.25497	0.1	1.07143	4.65584	0.1	4.12632	4.20549	58.2625	333.282	64.7403	11.4921
2968	aP	14	286.016	697.878	120.652	74.097	135.228	0.473636	79.6923	67.1149	0.369223	0.1	0.1	0.672273	1.05562	1.908	0.468013	1.25687	2.384	0.907369	0.855395	0.239583	1463.21	51.1887	46.0286	4.40483	29.5093	7.74861	6220.91	6277.16	22254.8	23270.7	57495.5	22995.5	16168.1	1002.6	5.38787	1.24174	2.25497	0.1	1.875	0.1	0.1	7.22105	9.46236	166.502	174.398	793.376	10.9449
2915	aP	30	632.439	1543.15	5.38318	939.441	206.048	0.1	254.601	217.845	0.738447	0.788701	0.1	3.80955	4.01136	2.38499	1.40404	3.77061	1.4304	1.36105	0.855395	0.239583	78.8846	2.81192	1.48607	2.03741	30.0039	22.6581	13.297	39.8553	23165	23234.2	37279	22052.6	17731	611.907	3.58571	12.6657	2.25497	0.1	1.07143	0.517316	1.03345	2.06316	3.41696	1197.32	380.893	1062.68	42.1378
2921	aP	30	974.785	2378.47	115.811	68.6792	134.7	0.947273	2.58741	0.668919	0.1	0.197175	0.1	0.672273	0.633373	0.953998	0.468013	4.60853	0.953598	0.907369	0.855395	0.1	1435.02	20.2593	17.5506	5.11506	4.28433	28.1511	7355.77	8034.17	25028.8	26698.1	48411.4	22806	19338	47.6804	10.7944	30.2983	2.25497	0.1	0.1	0.1	0.1	32.4947	16.5591	126.146	483.606	219.329	32.2874
2922	aP	30	1000.66	2441.61	44.6898	75.1647	138.016	1.58693	1.73981	0.1	0.1	0.1	0.219066	12.2564	14.0824	1.57107	2.44575	5.34515	0.642875	1.71923	0.94271	0.221154	99.0976	1331.46	1224.82	2.98438	5.27354	11.9337	1400.15	2025.54	23802.3	23210.2	55054	19288.2	16376.9	67.4231	3.32826	29.8017	162.809	169.909	1.07143	0.517316	3.61709	27.3368	35.4838	466.902	2563.01	12391	98.5039
2928	aP	30	319.503	779.588	35.933	60.808	140.973	0.1	0.811912	0.1	0.1	0.1	0.219066	6.4026	7.89471	21.0523	8.69599	14.8477	12.9861	6.73363	0.134673	0.1	2063.48	4.92676	3.43328	4.40483	273.351	20.8271	1090.29	1711.83	24768.2	28484.1	35288.6	22378.5	16639.1	121.716	3.84316	102.816	3.15696	0.954545	1.60714	196.58	0.1	1244.34	795.889	730.419	3045.01	10682.1	739.327
2935	aP	30	485.809	1185.37	140.107	48.0665	141.941	0.1	0.579937	0.1	0.1	0.1	0.1	5.12208	2.56044	4.39899	2.58162	6.53297	2.0572	3.43845	0.1	0.1	281.813	9.15642	7.32771	3.93134	5.27354	9.31804	11458.7	12043.1	12454.6	27723.9	75247.5	17509	14937.8	31.5744	8.73474	33.5269	2.70597	0.477273	0.535714	0.1	0.1	42.2947	52.5687	271.535	1662.66	3063.47	540.13
2952	aP	30	551.183	1344.89	158.341	64.8705	130.718	0.1	0.695925	0.1	0.1	52.4157	0.219066	2.01224	2.34707	2.67082	0.1	3.56344	0.900026	0.143269	0.134673	0.1	174.099	7.30594	5.6239	3.45786	5.76815	52.2156	15072.2	15240.3	27845.7	25213.7	69976	25243.4	21234.3	19.1054	6.16022	37.0037	2.70597	0.477273	1.60714	5.17316	1.03345	9.54211	9.98804	79.6432	809.934	149.42	20.7953
2968	aP	30	251.432	613.495	94.7791	72.2384	121.839	0.854499	28.4169	43.5011	0.1	0.1	0.1	0.1	2.77382	12.8828	3.53275	0.1	1.5429	2.14903	2.42411	0.1	1526.24	52.2461	47.0022	4.87831	30.0039	7.22547	7755.42	7319.91	22716.2	22679	56234.3	23019.6	16401.3	1036.64	5.13042	1.73843	2.02947	0.1	2.14286	0.1	0.516727	7.22105	8.41098	188.418	208.1	1157.94	8.20866
2915	aP	90-120	538.728	1314.5	1.73668	363.95	52.7889	0.122071	124.107	206.108	0.1	0.1	0.1	2.74397	2.77382	12.0972	2.30987	27.7156	4.24298	8.88267	0.808037	0.1	83.1399	2.81192	1.48607	2.03741	24.0686	22.9197	6.8091	20.67	21198.1	15776.2	25313.6	19994.7	16856.9	970.393	3.07081	20.3645	2.70597	0.477273	0.1	0.517316	1.03345	2.06316	4.73118	1089.08	325.792	1203.97	45.9685
2921	aP	90-120	970.95	2369.12	58.119	60.2999	121.244	0.1	1.50784	0.474902	0.1	0.1	0.109533	7.50019	6.18774	14.1396	8.01662	16.4314	9.64313	10.6019	1.21206	0.1	1495.66	14.9722	12.6825	3.6946	3.54242	27.1048	4047.73	4764.11	22333.8	22812.1	42446	21323	19420.5	61.1885	7.70493	33.7752	1.80398	0.1	1.60714	0.1	0.775091	15.9895	8.93667	111.18	348.261	237.053	38.3071
2922	aP	90-120	771.165	1881.64	20.9943	653.776	114.548	0.1	1.27586	0.1	0.1	0.1	0.1	15.3662	19.2033	2.98503	2.7175	7.52281	0.642875	4.72787	0.134673	0.1	81.0123	1896.91	1745.46	3.22112	6.26275	9.84118	361.048	606.859	20627.5	15258.1	41051.6	15582.4	12665.5	107.428	3.07081	23.593	98.3168	101.659	1.60714	0.1	2.06691	8.76842	9.7252	249.62	1332.06	3797.77	45.1476
2928	aP	90-120	254.363	620.646	21.821	59.9353	138.695	0.1	2.32867	0.445946	0.1	0.1	0.1	0.1	0.211124	0.476999	0.1	2.9327	0.476799	0.1	0.1	0.239583	1634.76	3.86934	2.45967	2.98438	164.537	17.6883	532.588	891.528	22436.4	25032.7	27431	21714.3	14219	64.5656	1.5261	97.3521	2.70597	0.477273	1.07143	172.266	0.775091	1008.88	612.688	852.022	3345.39	11727.3	920.738
2935	aP	90-120	294.301	718.095	127.045	47.0124	138.959	0.1	2.58741	0.668919	0.1	0.394351	0.1	0.1	0.211124	0.953998	0.1	2.9327	0.1	0.1	0.427697	0.1	384.208	12.3287	10.2485	5.82528	4.77893	10.3643	8323.24	8479.58	5663.69	24586.6	67378.1	13548.1	8692.73	28.4572	7.70493	43.4607	3.60795	1.43182	1.60714	0.1	0.516727	33.7842	41.5292	181.736	1595.53	3380.53	499.36
2952	aP	90-120	435.46	1062.52	150.602	66.0934	123.217	0.1	5.69231	3.3446	0.738447	78.8701	0.1	0.1	0.211124	0.715498	0.1	3.77061	0.476799	0.453685	0.427697	0.239583	93.2464	10.2138	8.30132	4.64157	4.28433	45.9379	9167.97	9364.44	23577.6	18380.8	54440.6	22568.8	19462.3	12.3513	7.96239	39.4872	2.70597	0.477273	0.1	7.24242	0.1	7.47895	7.35961	61.4696	767.137	126.28	19.7008
2968	aP	90-120	663.439	1618.79	90.5761	71.8582	120.857	0.1	25.8741	20.7365	0.369223	0.394351	0.1	0.1	1.05562	0.953998	0.1	3.35166	0.476799	0.1	0.427697	0.239583	1715.61	36.3849	32.3981	4.40483	139.312	8.27175	8110.44	6808.64	22515.4	21508.7	41097.9	21453.3	15106.1	1247.57	5.38787	1.49008	1.35298	0.1	1.07143	0.1	0.1	9.8	14.7192	227.705	224.684	1586.01	12.313
2976	aP	PB	414.718	1011.91	152.06	49.3979	65.3251	0.1	2.58741	0.668919	0.1	0.394351	0.1	0.1	0.1	0.1	0.1	2.09479	0.1	0.1	0.427697	0.1	114.789	164.068	149.961	6.29877	4.77893	23.4428	11606.4	13420.6	11494.8	4439.97	33310.1	13796.6	17537.8	214.974	8.99219	65.0669	18.0398	16.7045	1.60714	0.1	0.516727	3.61053	3.15412	384.319	135.346	156.312	6.01969
2976	aP	1	420.483	1025.98	163.749	50.3213	76.1467	0.1	2.58741	0.668919	0.369223	0.1	0.463904	0.224091	0.1	0.1	0.1	2.51374	0.476799	0.1	0.1	0.239583	88.7251	96.3933	87.6503	6.06203	5.27354	20.304	10382.5	12097.8	9685.02	3708.46	28553.6	12759.1	16868.2	197.829	8.73474	56.3748	9.47088	7.63636	1.07143	0.517316	0.516727	2.83684	2.62843	283.295	119.297	100.187	4.9252
2976	aP	3	646.53	1577.53	169.059	50.5163	79.6967	0.1	3.1049	1.11487	0.1	0.1	0.1	0.1	0.633373	0.1	0.1	1.88531	0.1	0.1	0.1	0.1	85.7995	90.3131	82.052	6.29877	5.02624	61.3705	9545.04	11066.7	8944.59	3241.49	25232.6	12008.2	16186	184.581	8.73474	52.1529	9.69638	7.875	1.60714	0.1	0.1	2.57895	3.15412	299.597	115.552	130.465	6.56693
2976	aP	7	675.484	1648.18	197.519	59.3742	107.158	0.1	3.1049	1.11487	0.369223	0.1	0.1	0.1	0.633373	0.953998	0.1	2.09479	0.476799	0.1	0.1	0.1	99.6295	83.1756	75.4802	6.77225	4.77893	21.0887	14671.8	16028.7	21757.1	14186.4	35126.7	20967.1	18952.3	171.852	11.3093	43.4607	8.56889	6.68182	1.07143	0.1	0.1	3.61053	4.73118	478.661	139.358	144.496	13.6811
2976	aP	14	688.027	1678.79	202.521	61.195	113.511	0.1	2.32867	0.445946	0.369223	0.394351	0.1	0.672273	1.05562	0.476999	0.1	2.9327	0.476799	0.1	0.855395	0.239583	96.172	77.6241	70.3688	6.29877	5.27354	20.0424	14538.4	16074.6	22764.5	17283.5	38488.5	21678.9	18993.9	139.12	9.76455	52.8979	8.34339	6.44318	1.07143	0.1	0.1	6.70526	7.62246	551.623	162.629	242.222	27.9094
2976	aP	30	350.658	855.606	176.628	57.3703	105.717	0.1	2.58741	0.668919	0.369223	0.1	0.1	1.12045	0.633373	0.476999	0.1	1.67583	1.4304	0.453685	0.427697	0.71875	96.9699	82.9112	75.2368	6.77225	5.27354	23.966	15732.2	17195.7	22399.9	16518.1	47792.3	22319.5	19538.9	204.323	12.3391	42.7157	5.86293	3.81818	1.60714	0.1	0.516727	4.9	5.78255	461.289	154.069	227.699	51.9882
2976	aP	90-120	291.562	711.411	150.018	53.2946	95.5274	0.473636	2.06993	0.222973	0.369223	0.197175	0.927807	0.1	0.633373	0.953998	0.1	3.35166	0.1	0.453685	0.1	0.239583	118.247	25.282	22.1752	6.77225	4.77893	17.9499	12593.3	14604.1	16733.2	11012.8	36417	19342.3	17238.7	203.804	7.70493	156.21	4.05895	1.90909	1.07143	0.1	0.1	4.64211	5.25687	1133.98	161.024	256.253	64.3012
2995	aP	PB	982.53	2397.37	3.75162	10.4839	6.90734	0.1	2.06993	0.222973	0.369223	0.1	0.1	0.1	0.1	0.476999	0.1	1.25687	0.476799	0.1	0.427697	0.239583	381.016	2.81192	1.48607	2.03741	3.29511	25.0123	30.1655	64.4851	249.426	677.051	132.578	14579.5	17203.9	14.4294	2.041	97.1037	2.70597	0.477273	1.07143	0.1	3.10036	4.12632	14.4564	30.2003	145.51	33.9702	24.626
2997	aP	PB	428.151	1044.69	15.9872	29.979	63.8367	0.473636	1.55245	0.1	0.369223	0.1	0.231952	0.1	0.1	0.1	0.1	1.25687	0.476799	0.1	0.855395	0.239583	109.736	2.81192	1.48607	2.98438	2.3059	25.5354	1127.66	1697.57	4574.17	19059.1	164.598	14936	15992.5	9.23399	3.07081	37.2521	2.93146	0.715909	2.14286	0.1	0.1	2.57895	3.15412	1.60355	56.1711	1.72312	182.506
2998	aP	PB	312.914	763.511	12.5475	8.27006	42.0371	0.1	3.1049	1.11487	0.369223	0.1	0.463904	0.1	0.1	0.953998	0.1	0.418957	0.1	0.1	0.427697	0.239583	1475.18	2.28322	0.999264	2.03741	2.80051	17.1651	1043.57	1972.39	442.08	14956.5	44.5235	1141.49	8669.66	31.3147	4.10061	99.0905	3.60795	1.43182	1.07143	0.1	0.516727	1.54737	3.15412	11.7594	338.631	0.246161	1.09449
3000	aP	PB	162.075	395.462	0.536	133.214	22.3687	0.1	1.55245	0.1	0.369223	0.1	0.1	0.1	0.211124	0.953998	0.1	1.67583	0.1	0.1	0.1	0.1	385.271	1.2258	0.1	2.51089	2.80051	17.6883	2.91636	5.63282	10034.1	7168.76	642.143	48.0422	61.1336	84.5681	1.5261	2.73182	2.25497	0.1	1.60714	0.1	0.1	2.57895	1.05137	4.5434	2.13985	38.8934	1.64173
2995	aP	1	927.709	2263.61	1.42723	6.20595	4.67953	0.1	1.55245	0.1	0.369223	0.1	0.1	0.1	0.633373	0.1	0.1	1.04739	0.2384	0.1	0.855395	0.239583	319.845	1.75451	0.51246	2.51089	2.80051	19.7808	21.6015	42.9664	169.897	549.742	89.051	13217.6	16457.6	11.8317	2.041	80.7128	2.25497	0.1	0.535714	0.1	2.06691	3.09474	12.3536	25.6569	145.51	26.8315	20.7953
2997	aP	1	368.259	898.552	25.5246	49.1989	106.199	0.563853	1.92208	0.1	0.692294	1.25191	0.1	1.79273	1.25355	0.1	0.1	1.2868	0.858239	1.15166	0.608132	1.04545	115.311	4.04371	1.40791	0.1	0.1	8.85413	42.8962	69.4169	357.782	5902.98	6.63877	5142.19	7888.7	0.1	1.65854	37.9341	3.69455	1.51136	0.535714	0.740702	0.1	0.556818	1.09115	3.0428	57.0464	1.50098	181.378
2998	aP	1	336.814	821.826	21.4857	11.9493	65.2146	0.1	3.36364	1.0719	0.1	0.625953	0.525758	1.19515	2.5071	0.1	3.84585	2.25189	0.1	1.15166	0.608132	0.522727	1392.68	4.04371	1.40791	0.1	0.1	15.655	854.64	1562.85	305.214	13476.5	35.4725	984.865	8349.26	21.9799	4.72284	123.993	3.69455	1.51136	0.267857	0.246901	0.1	0.556818	3.54625	13.8309	331.956	0.1	1.13008
3000	aP	1	193.452	472.024	0.536	158.578	28.0805	0.1	2.4026	0.1	0.1	0.1	0.525758	0.597576	0.626776	0.1	0.1	1.2868	0.858239	0.1	1.21626	0.522727	405.704	4.04371	1.40791	0.1	0.1	19.3169	0.1	1.85212	9422.06	6715.86	536.775	42.7804	53.2486	77.4999	2.67997	3.11399	2.77091	0.503788	0.535714	0.246901	0.1	0.1	0.545577	3.31942	2.1732	35.7233	1.69512
2995	aP	3	1344.77	3281.25	4.46416	12.925	7.96099	0.563853	2.4026	0.1	0.1	0.1	0.1	1.79273	0.626776	0.1	0.1	3.21699	0.858239	0.1	1.21626	0.522727	316.49	1.10358	0.1	0.1	0.1	18.5322	24.3907	45.3939	180.647	601.133	157.889	13126.6	17604.8	10.774	1.14782	105.876	3.69455	1.51136	1.07143	0.493802	3.22955	1.94886	10.9115	28.2151	141.801	33.622	23.4492
2997	aP	3	359.768	877.833	30.6282	58.5602	125.119	0.1	2.4026	0.1	0.692294	0.1	0.1	1.79273	1.88033	0.824811	2.19763	2.57359	2.00256	0.863746	0.1	0.1	100.996	4.53373	1.93433	0.1	0.1	23.5021	758.111	1149.95	3276.4	15816.6	107.304	13665.8	15087.5	2.62424	2.16925	38.5002	3.23273	1.00758	0.535714	0.246901	0.1	0.556818	2.18231	2.21295	53.7866	1.20078	174.315
2998	aP	3	288.692	704.409	39.3768	21.9711	106.154	0.42289	3.36364	1.0719	0.1	0.1	0.657197	1.19515	2.5071	0.1	3.84585	0.1	1.14432	3.7429	0.608132	0.522727	1330.31	4.04371	1.40791	0.1	0.1	18.7938	827.632	1494.78	302.225	13527.1	34.2079	914.53	8287.01	17.905	4.72284	106.442	3.69455	1.51136	0.1	0.1	0.1	0.1	2.72789	12.1712	318.373	0.1	1.69512
3000	aP	3	155.633	379.744	0.536	111.012	19.3767	0.1	1.92208	0.1	0.1	0.1	0.1	0.597576	0.626776	0.274937	0.1	1.2868	0.858239	0.1	1.21626	1.04545	368.894	2.57365	0.1	0.1	0.1	20.3632	0.1	0.350676	9170.68	6392.39	588.878	111.855	53.5016	62.2192	1.65854	4.52944	2.77091	0.503788	0.1	0.246901	0.538258	0.1	0.1	3.87266	4.34639	42.0274	1.69512
2995	aP	7	1244.39	3036.31	60.2897	63.025	114.433	0.281926	2.16234	0.1	0.1	0.1	0.1	5.37818	5.0142	1.64962	0.549407	6.43398	2.43168	0.431873	0.1	0.261364	379.374	10.659	8.51467	2.145	3.58125	29.5182	3689.24	4708.37	24094.4	13652.4	67345.3	24015.6	18278.5	13.8301	7.27642	93.1366	3.92545	1.76326	1.07143	0.1	2.69129	2.78409	12.0027	212.996	496.032	3483.77	32.2073
2997	aP	7	413.482	1008.9	185.025	65.8566	138.961	0.1	1.68182	0.1	0.1	0.1	0.262879	2.98788	2.5071	2.19949	1.78557	8.52503	0.858239	0.287915	1.21626	0.784091	136.017	11.394	9.30431	1.88196	1.06557	22.4558	11863.2	13420.2	24008.2	27693.9	95262.6	22826.3	20303.6	7.71782	9.83001	41.048	3.23273	1.00758	0.1	0.740702	0.1	12.5284	18.2768	24.8956	88.8294	896.986	156.799
2998	aP	7	292.458	713.597	105.858	56.6265	136.703	0.1	2.88312	0.535948	0.692294	0.1	0.525758	2.98788	2.5071	0.1	0.1	5.79058	0.858239	1.15166	0.608132	1.56818	1287.36	13.3541	11.41	2.93415	1.06557	23.5021	5688.09	7214.52	15485.8	23110.3	24053.5	15482.4	13925.2	23.5079	13.405	95.9675	4.15636	2.01515	0.1	0.740702	0.1	0.1	4.36462	34.0241	448.765	866.065	10.1707
3000	aP	7	169.971	414.728	21.1837	1424.64	0.064	0.563853	1.92208	0.1	0.1	1.25191	0.525758	1.19515	1.88033	0.1	0.549407	1.93019	0.28608	0.57583	1.21626	1.04545	1898.31	3.55369	0.881478	0.1	0.1	23.2405	714.598	469.801	21380.3	30374.8	74294.9	24732.9	345.016	74.1891	3.7014	2.8309	3.23273	1.00758	1.60714	0.1	0.538258	0.1	1.09115	37.8967	32.0546	94.8619	114.703
2995	aP	14	1083.57	2643.9	83.0033	69.6624	124.386	0.1	2.4026	0.1	0.1	0.625953	0.1	1.79273	2.5071	0.1	0.1	2.57359	0.858239	1.15166	0.608132	1.04545	354.323	11.394	9.30431	0.829769	0.562436	21.4095	5195.19	5950.31	25581.4	16236.7	78905.3	24697.8	18205.8	14.3395	10.3407	89.4564	3.23273	1.00758	0.1	1.72831	2.96042	5.84659	15.2762	320.047	1709.22	6672.76	51.4187
2997	aP	14	341.89	834.211	223.309	76.2733	175.278	0.1	2.4026	0.1	0.1	0.1	0.1	1.19515	1.88033	0.274937	1.64822	4.50379	0.858239	0.1	0.608132	0.1	149.565	10.659	8.51467	2.145	0.1	25.5946	16091.2	16784	26094.4	33720.4	119366	25473.3	21245.7	6.18975	10.8514	38.5002	3.23273	1.00758	0.1	0.1	0.269129	23.9432	28.9156	33.4708	100.51	1284.84	181.943
2998	aP	14	326.547	796.774	352.959	1335.24	2271.39	0.1	3.36364	1.0719	0.1	0.1	0.525758	4.78061	3.13388	0.549874	0.549407	7.07738	1.4304	1.15166	0.1	1.04545	1443.81	12.3741	10.3572	1.88196	0.1	18.2707	18826	19596.6	23737.4	30558.1	59506.3	21980.5	16723	20.4518	14.4265	122.578	3.69455	1.51136	0.1	0.740702	0.1	5.01136	8.72924	140.245	618.817	5605.86	21.4715
3000	aP	14	139.732	340.947	31.5544	1128.22	0.064	0.1	1.92208	0.1	0.1	1.25191	0.1	1.19515	1.25355	0.1	0.1	2.57359	0.858239	0.1	0.304066	1.04545	766.394	6.0038	3.51361	0.1	1.31714	22.7174	1998.73	1962.73	20095.5	31348.6	74394.6	24354	1766.15	55.8522	3.19069	2.8309	3.23273	1.00758	0.1	0.1	0.1	0.1	0.545577	47.0251	57.0464	137.49	133.35
2995	aP	30	945.417	2306.82	76.4116	71.0504	124.975	0.1	1.92208	0.1	0.1	0.1	0.1	1.79273	0.626776	0.1	0.1	1.93019	0.858239	1.15166	1.21626	0.522727	313.678	9.18895	6.93539	0.303675	0.1	21.4095	3633.73	4071.76	24209.7	13935.7	68304.6	23234.1	16948.4	11.2833	6.51035	84.6439	3.69455	1.51136	0.1	1.2345	2.69129	5.01136	14.185	312.025	1853.19	7360.21	64.9797
2997	aP	30	298.132	727.442	196.204	74.1343	161.735	0.1	2.4026	0.1	0.1	0.1	0.525758	1.79273	2.5071	0.274937	1.64822	1.6085	0.858239	0.57583	0.304066	1.04545	145.731	11.8841	9.83074	3.19719	1.56871	25.8562	12598.4	13533.1	25189.6	31990.1	105196	24237	19841.3	5.42571	9.83001	34.8201	2.30909	0.1	0.1	0.740702	0.1	19.767	25.0966	35.1305	127.404	1332.87	231.102
2998	aP	30	298.426	728.161	15337.1	6370.27	2000	0.563853	3.84416	1.60784	0.1	0.1	0.1	1.19515	1.25355	0.824811	0.549407	3.86039	0.28608	0.57583	0.608132	0.522727	1535.07	12.8641	10.8836	1.88196	1.56871	18.0091	17900.3	19006.3	23322.8	31199.5	57025.6	20738.4	15279.6	18.9237	15.9586	94.552	3.69455	1.51136	0.1	0.246901	0.538258	5.28977	9.27482	148.267	702.485	6610.32	35.0325
3000	aP	30	143.861	351.02	41.7645	1590.75	0.064	0.1	1.92208	0.1	0.1	0.312977	0.1	0.597576	0.626776	0.1	0.824111	3.86039	1.4304	0.57583	0.608132	0.522727	413.628	4.53373	1.93433	0.1	0.562436	21.4095	1062.7	1096.4	21743.3	31257	67111.1	24155.8	1361.77	51.5226	2.67997	3.39708	3.23273	1.00758	0.1	0.740702	0.1	0.1	0.272789	56.1535	25.535	94.5617	79.1057
2995	aP	90-120	1342.94	3276.77	34.1054	959.917	107.067	0.1	2.16234	0.1	0.1	0.1	0.525758	1.79273	0.940163	0.274937	0.1	3.53869	0.858239	0.57583	0.608132	1.04545	276.101	5.51378	2.98719	0.1	0.1	20.3632	1582.36	1797.32	22360.1	8825.6	48782.4	22383.1	16353	5.68039	4.21212	103.328	4.15636	2.01515	0.535714	0.740702	3.7678	3.34091	13.9122	365.689	1840.42	8540.58	84.1911
2997	aP	90-120	430.698	1050.9	87.2063	62.7432	134.006	0.281926	2.04221	0.1	0.1	0.312977	0.394318	5.07939	4.54412	2.6119	2.19763	6.91653	2.57472	0.719788	0.152033	0.261364	128.859	9.92398	7.72503	0.566722	0.562436	28.4719	6523.59	7705.24	25011.2	30397.6	98989	23211	18623.6	6.44442	10.8514	45.2944	3.23273	1.00758	0.535714	0.493802	1.07652	13.9205	21.2775	35.4071	179.289	1192.38	324.898
2998	aP	90-120	512.069	1249.45	192.085	61.639	176.976	0.1	4.56494	2.41177	0.1	0.93893	0.525758	8.06727	6.11106	2.74937	5.49407	16.4067	3.14687	3.45498	0.608132	0.392045	1511.29	14.8242	12.9893	1.88196	1.06557	20.8864	16543.9	17733.4	21812.5	32024.8	51789.7	19648.1	13862.2	29.6202	19.5336	124.56	4.38727	2.26705	0.1	0.1	0.269129	8.35227	12.2755	123.925	826.358	5687.51	49.1585
3000	aP	90-120	186.905	456.047	10.4824	1043.82	245.03	0.281926	1.92208	0.1	0.1	0.625953	0.1	0.597576	0.626776	0.1	0.1	1.2868	0.858239	0.1	0.1	1.04545	393.69	3.55369	0.881478	0.1	0.1	19.3169	106.665	156.5	20349.1	23740.9	44816.3	22032.9	601.103	48.4665	2.16925	3.11399	3.23273	1.00758	0.1	0.740702	0.1	0.1	0.1	35.4071	9.77938	107.47	28.252
LLOD				29.17	0.53	1.07	0.064	2.81643	1.65815	5.17497	5.98004	8.20911	1.30595	7.44787	7.66823	4.57528	6.32056	12.3285	3.36213	4.18394	6.72505	1.67271	3.84875	4.35792	2.69994	1.73478	2.55061	4.43897	3.66924	3.64442	3.88129	3.97718	5.88921	2.15386	4.63729	2.9408	3.40254	5.51354	2.95178	1.57772	1.86769	1.85066	2.68323	8.68019	6.15035	7.0517	9.41041	10.73	9.19361
[truncated: 33 more columns]
