# Supplementary material for: A system-view of Bordetella pertussis booster vaccine responses in adults primed with whole-cell versus acellular vaccine in infancy
Source: JCI Insight. 2021 Apr 8;6(7):e141023. doi: 10.1172/jci.insight.141023 (PMC8119213; doi:10.1172/jci.insight.141023)
Supplement: Supplemental data 4 [file jciinsight-6-141023-s091.xlsx]

## Sheet: Supplemental Data 4
NPX data			Olink NPX Manager 0.0.98.0
		Panel	Olink IMMUNE RESPONSE(v.3202)	Olink IMMUNE RESPONSE(v.3202)	Olink IMMUNE RESPONSE(v.3202)	Olink IMMUNE RESPONSE(v.3202)	Olink IMMUNE RESPONSE(v.3202)	Olink IMMUNE RESPONSE(v.3202)	Olink IMMUNE RESPONSE(v.3202)	Olink IMMUNE RESPONSE(v.3202)	Olink IMMUNE RESPONSE(v.3202)	Olink IMMUNE RESPONSE(v.3202)	Olink IMMUNE RESPONSE(v.3202)	Olink IMMUNE RESPONSE(v.3202)	Olink IMMUNE RESPONSE(v.3202)	Olink IMMUNE RESPONSE(v.3202)	Olink IMMUNE RESPONSE(v.3202)	Olink IMMUNE RESPONSE(v.3202)	Olink IMMUNE RESPONSE(v.3202)	Olink IMMUNE RESPONSE(v.3202)	Olink IMMUNE RESPONSE(v.3202)	Olink IMMUNE RESPONSE(v.3202)	Olink IMMUNE RESPONSE(v.3202)	Olink IMMUNE RESPONSE(v.3202)	Olink IMMUNE RESPONSE(v.3202)	Olink IMMUNE RESPONSE(v.3202)	Olink IMMUNE RESPONSE(v.3202)	Olink IMMUNE RESPONSE(v.3202)	Olink IMMUNE RESPONSE(v.3202)	Olink IMMUNE RESPONSE(v.3202)	Olink IMMUNE RESPONSE(v.3202)	Olink IMMUNE RESPONSE(v.3202)	Olink IMMUNE RESPONSE(v.3202)	Olink IMMUNE RESPONSE(v.3202)	Olink IMMUNE RESPONSE(v.3202)	Olink IMMUNE RESPONSE(v.3202)	Olink IMMUNE RESPONSE(v.3202)	Olink IMMUNE RESPONSE(v.3202)	Olink IMMUNE RESPONSE(v.3202)	Olink IMMUNE RESPONSE(v.3202)	Olink IMMUNE RESPONSE(v.3202)	Olink IMMUNE RESPONSE(v.3202)	Olink IMMUNE RESPONSE(v.3202)	Olink IMMUNE RESPONSE(v.3202)	Olink IMMUNE RESPONSE(v.3202)	Olink IMMUNE RESPONSE(v.3202)	Olink IMMUNE RESPONSE(v.3202)	Olink IMMUNE RESPONSE(v.3202)	Olink IMMUNE RESPONSE(v.3202)
		Assay	PPP1R9B	GLB1	PSIP1	ZBTB16	IRAK4	TPSAB1	HCLS1	CNTNAP2	CLEC4G	IRF9	EDAR	IL6	DGKZ	CLEC4C	IRAK1	CLEC4A	PRDX1	PRDX3	FGF2	PRDX5	DPP10	TRIM5	DCTN1	ITGA6	CDSN	GALNT3	FXYD5	TRAF2	TRIM21	LILRB4	NTF4	KRT19	ITM2A	HNMT	CCL11	MILR1	EGLN1	NFATC3	LY75	EIF5A	EIF4G1	CD28	PTH1R	BIRC2	HSD11B1	NF2	PLXNA4
		Uniprot ID	Q96SB3	P16278	O75475	Q05516	Q9NWZ3	Q15661	P14317	Q9UHC6	Q6UXB4	Q00978	Q9UNE0	P05231	Q13574	Q8WTT0	P51617	Q9UMR7	Q06830	P30048	P09038	P30044	Q8N608	Q9C035	Q14203	P23229	Q15517	Q14435	Q96DB9	Q12933	P19474	Q8NHJ6	P34130	P08727	O43736	P50135	P51671	Q7Z6M3	Q9GZT9	Q12968	O60449	P63241	Q04637	P10747	Q03431	Q13490	P28845	P35240	Q9HCM2
		OlinkID	OID00936	OID00937	OID00938	OID00939	OID00940	OID00941	OID00942	OID00943	OID00944	OID00945	OID00946	OID00947	OID00948	OID00949	OID00950	OID00951	OID00952	OID00953	OID00954	OID00955	OID00956	OID00957	OID00958	OID00959	OID00960	OID00961	OID00962	OID00963	OID00964	OID00965	OID00966	OID00967	OID00968	OID00969	OID00970	OID00971	OID00972	OID00973	OID00974	OID00975	OID00976	OID00977	OID00978	OID00979	OID00980	OID00981	OID00982
Donor ID	Cohort	Timepoint (days)
2703	wP	14	3.21628	2.04025	1.26807	2.60758	1.52904	4.72226	3.62552	1.27307	2.95248	1.89259	1.8595	1.43093	0.65881	4.51523	1.57756	4.19332	1.54147	2.42623	0.54183	6.96748	1.17733	2.8254	4.17918	1.42899	2.84649	1.31693	1.66908	2.99016	2.64886	2.85396	2.49333	3.38971	3.75695	8.33254	9.07686	2.96294	0.99161	0.54773	2.36871	1.04843	5.04433	1.69189	1.31382	0.97434	2.9486	-0.91764	7.64239
2738	wP	3	3.4531	2.70059	1.81738	4.84024	1.52904	4.32798	4.63965	1.42631	3.31118	2.77849	3.34311	3.32317	0.65881	4.40377	2.53929	4.70386	2.366	2.44613	0.54183	7.10013	1.58513	3.85478	5.03991	1.98247	2.76499	1.6521	1.66908	3.97307	3.48692	3.88232	2.52038	3.84674	3.7649	9.62792	9.13295	3.17762	1.22882	1.02943	2.52616	1.04843	6.29037	1.69189	1.49581	0.97434	2.34969	-0.91764	8.68361
2738	wP	0	2.42402	2.21095	1.44564	2.6736	1.52904	4.25579	4.22583	1.38141	3.10133	1.37433	2.10118	3.59107	0.65881	4.07445	1.12089	4.59243	1.52996	0.83575	0.54183	5.88343	1.56637	2.18555	3.62759	1.41114	2.753	1.57721	1.66908	2.07445	1.95378	3.74668	2.15892	4.13024	3.90788	9.7336	9.01349	3.12144	1.3804	0.83817	2.30374	1.04843	4.04194	1.69189	1.8739	0.97434	2.39808	-0.91764	6.67385
2732	wP	0	3.55947	1.97095	1.63311	3.55454	1.52904	3.83945	4.54496	2.05914	3.48951	2.37141	3.45838	2.57307	0.65881	3.78143	2.50751	4.13624	1.7014	1.65172	0.54183	6.58598	2.49322	3.63497	4.71775	1.46274	2.78153	1.32257	1.66908	3.14236	2.64642	3.30346	1.90905	2.77089	4.33163	9.15351	8.59856	2.87787	1.2719	0.81141	2.46189	1.16663	5.7513	1.69189	1.78778	0.97434	2.65749	-0.91764	7.71686
2726	wP	3	3.41909	2.07568	1.4871	2.66188	1.52904	3.97201	4.87997	1.74738	3.8067	1.94325	2.00822	4.50894	0.65881	4.0837	2.0764	4.41295	1.52643	0.8247	0.54183	6.39643	1.85938	3.4545	4.34432	2.04926	3.38182	1.92955	2.01117	3.19529	2.5358	3.72394	2.16101	3.34524	4.24557	9.33614	8.62889	3.80438	1.36139	0.54773	2.15434	1.04843	5.24664	1.69189	3.05739	0.97434	2.5589	-0.91764	7.22186
2912	aP	3	3.51466	2.4075	1.26807	2.72774	1.52904	3.80825	4.40942	1.25415	3.06443	1.90898	2.83834	3.89557	0.65881	4.97293	1.80498	4.36232	1.69407	0.94971	0.54183	6.52302	1.67473	2.62212	4.29976	0.81578	2.62778	2.47239	1.66908	2.75905	2.45048	3.3137	2.27669	3.30062	5.23789	8.1256	8.30905	3.52631	0.97546	0.54773	1.93335	1.04843	5.0582	1.69189	3.04444	0.97434	3.03195	-0.91764	7.45972
1829	wP	0	3.1751	2.72151	1.61986	2.88105	2.06661	4.37444	4.91331	1.99203	3.69197	1.82927	2.57166	3.50762	0.75855	3.77355	2.09319	4.74599	1.75309	0.37551	1.6971	6.59012	1.81914	2.73976	4.34206	1.22404	2.62778	1.59264	1.66908	2.71934	2.82198	3.75075	1.79634	3.01649	4.1207	8.87214	8.9056	3.01416	1.41097	0.54773	2.44136	1.04843	7.07822	1.69189	1.70739	0.97434	3.14987	-0.91764	6.73613
2726	wP	7	2.47204	1.80531	1.26807	1.87038	1.52904	3.71409	4.05235	1.62217	3.57313	1.42854	1.50621	4.14112	0.65881	3.77568	1.29693	4.20796	1.07562	0.20992	0.54183	5.20484	1.76154	2.44581	3.28693	1.64912	3.01375	1.64429	1.66908	2.09785	1.87655	3.4618	2.14011	2.86042	3.37461	8.85912	8.55013	3.75203	0.97546	0.54773	1.98175	1.04843	3.8609	1.69189	3.75121	0.97434	2.73696	-0.91764	5.94745
2687	wP	14	3.5754	2.12516	1.69071	4.40004	1.52904	3.87481	5.02107	1.71894	3.03596	1.89161	3.4316	2.2999	0.65881	3.34193	2.66022	4.68474	1.85325	0.6521	0.54183	7.14434	1.73852	3.79929	5.35496	1.13035	3.63476	1.31927	1.66908	2.96015	2.40955	3.15651	3.60151	3.55677	4.13137	9.55038	8.48556	3.96964	1.07619	0.54773	1.63472	1.04843	5.88448	1.69189	3.58778	0.97434	4.12162	-0.91764	7.32317
2726	wP	0	2.8721	1.91604	1.26807	1.94032	1.52904	3.92258	4.62376	1.30374	3.05426	1.51999	1.72354	3.81686	0.65881	3.88684	1.51167	4.20867	1.2253	0.20992	0.54183	5.96784	1.56483	3.28004	4.01961	1.89635	3.52292	1.53061	1.66908	2.45423	2.08241	3.37835	1.57455	2.91607	4.22206	9.24014	8.62489	3.64552	1.21455	0.54773	2.07064	1.04843	4.27106	1.69189	2.33559	0.97434	3.00344	-0.91764	5.86725
2730	aP	0	2.66468	1.77057	1.26807	2.41688	1.52904	2.65698	3.82661	1.97991	3.18153	1.63397	2.1101	2.74276	0.65881	3.69992	1.15574	4.69468	1.58006	0.4036	0.54183	6.33071	1.56165	2.0848	3.86983	1.20887	3.23633	1.46265	1.66908	2.10351	1.89345	2.5982	1.05171	3.44369	4.15071	9.03509	9.08502	4.56447	0.97546	0.54773	2.84486	1.04843	4.20924	1.69189	2.25136	0.97434	3.18048	-0.91764	6.59311
2702	wP	14	3.15696	1.47784	1.44097	3.05515	1.52904	3.90754	4.3306	2.55549	3.48735	2.1507	2.64731	2.09026	0.65881	3.99584	2.13935	4.56495	2.14268	0.66427	0.54183	7.07278	2.00776	3.0028	3.79835	1.12872	3.06676	2.71272	1.66908	2.89327	2.50484	3.665	1.32748	3.43107	4.62311	9.26948	9.03231	4.60395	1.10354	0.80469	2.35566	1.04843	5.51697	1.69189	2.25347	0.97434	3.80089	-0.91764	7.89109
2730	aP	7	2.47217	1.83119	1.26807	3.01184	1.52904	2.17435	3.34169	1.43116	3.12933	1.69037	2.19801	2.59226	0.65881	3.84518	1.28929	4.70746	1.67243	1.96712	0.54183	6.68788	1.31112	2.603	3.33858	1.17432	3.39813	1.31693	1.66908	2.78882	2.4827	2.73833	2.50492	2.85104	3.69279	8.7679	9.12405	4.29629	1.11809	0.54773	2.83134	1.04843	5.01412	1.69189	1.79643	0.97434	3.25379	-0.91764	8.07314
2383	wP	0	2.3242	2.09802	2.14636	1.82347	1.52904	4.71696	4.10127	1.65931	3.55149	1.6821	3.16408	2.60569	0.65881	4.9525	1.85448	5.06519	1.78968	0.90405	0.6803	6.34975	1.55242	3.16263	3.36755	1.1332	4.07749	2.05866	1.66908	2.40127	2.75938	4.15112	2.3657	4.50983	4.79549	9.42903	9.12917	4.08113	1.37073	1.54005	3.7131	1.04843	4.89507	1.69189	1.83837	0.97434	3.23435	-0.91764	7.47565
2732	wP	7	3.50569	1.65399	1.91606	3.54526	1.52904	3.62154	4.59091	1.78115	3.38903	2.39971	2.99048	3.14031	0.65881	3.50138	2.17416	4.07857	1.57491	2.48724	0.54183	6.36369	2.19193	3.71583	4.63048	1.44535	2.62778	1.31693	1.66908	3.07354	2.65968	3.20346	2.15244	2.90883	4.47413	8.87138	8.43614	2.81691	1.50047	0.54773	2.16592	1.18645	5.66642	1.69189	1.45681	0.97434	2.27514	-0.91764	7.77559
2732	wP	1	2.97679	1.77299	1.43674	3.17333	1.52904	3.5701	3.71392	1.85048	3.71164	2.03751	2.96735	3.39577	0.65881	3.79895	1.8368	4.26161	1.24345	1.36885	0.54183	5.85813	2.34584	3.14218	3.84644	1.11319	2.77423	1.64681	1.66908	2.63029	2.28691	3.28762	1.90358	3.01437	4.285	9.19094	8.38043	2.69191	1.01059	0.68101	2.22669	1.04843	5.19266	1.69189	1.71185	0.97434	2.26501	-0.91764	7.36214
2702	wP	1	4.04063	1.61721	1.8558	4.22673	1.52904	3.71213	4.80863	2.37317	3.76306	3.04641	3.61554	3.64803	0.65881	3.96102	2.84144	4.58827	2.37966	1.29303	0.54183	7.40819	1.95546	4.04905	5.20265	1.10472	3.1256	2.44409	1.66908	4.00327	3.40268	3.3939	1.31301	2.78603	4.35549	9.18067	8.8809	4.45838	1.28809	0.74589	2.36148	1.04843	6.49982	1.69189	1.95274	0.97434	3.27734	-0.91764	8.77667
2915	aP	1	3.78197	1.8313	2.90565	2.7668	1.52904	5.52819	4.85376	2.00073	2.94734	1.9078	3.05673	4.42405	0.65881	4.10403	2.54132	4.54405	1.58931	0.92432	0.54183	6.43835	2.03136	3.31027	4.94519	1.37322	2.79537	2.04273	1.66908	2.89655	2.50053	3.65712	1.9572	2.94216	4.63614	9.10313	8.43826	4.01009	1.1439	0.62224	2.93544	1.04843	5.63754	1.69189	2.20292	0.97434	3.07713	-0.91764	6.69034
2730	aP	1	3.18248	2.14181	1.26807	3.47696	1.52904	2.17353	3.77516	1.37252	3.07893	2.03517	2.68883	4.28181	0.65881	3.52977	1.78108	4.7477	1.89597	0.97001	0.54183	6.98543	1.32997	2.74975	4.35127	1.21115	3.26067	1.31693	1.66908	3.0176	2.732	2.69042	1.51214	3.48674	3.79836	8.63974	8.95773	4.41328	0.97546	0.54773	2.79836	1.04843	5.3856	1.69189	2.1687	0.97434	3.26407	-0.91764	7.52812
1829	wP	14	2.66975	2.68993	1.44637	2.37048	1.53157	4.2287	4.25928	1.59777	3.52679	1.53613	2.38944	3.13157	0.65881	3.47026	1.29069	4.53035	1.2669	0.20992	1.46631	5.97252	1.5479	2.08947	3.69861	1.00704	2.62778	1.31693	1.66908	2.06151	2.2794	3.36798	1.326	3.27076	3.65078	9.27983	8.7374	2.90763	1.42721	0.54773	2.4531	1.04843	6.67669	1.69189	1.75765	0.97434	3.1943	-0.91764	5.89971
2691	wP	0	4.09046	2.80381	1.26807	3.32547	1.52904	4.01034	4.91999	1.07185	3.41416	2.34949	3.96172	2.64932	0.65881	2.86859	2.50406	4.2349	2.38552	1.05651	1.5728	7.28721	1.47416	2.98405	5.28606	1.41091	2.98822	1.48916	1.66908	3.24222	3.18314	3.26794	1.23579	3.79033	3.19883	10.5686	9.12795	3.54767	1.58151	1.73564	1.811	1.04843	5.93376	1.69189	1.8038	1.17964	3.40224	-0.91764	7.7913
2902	aP	14	3.46278	1.92633	1.83144	3.9359	1.52904	2.4472	4.74084	1.03584	3.47898	1.73215	2.64054	3.43004	0.65881	3.9874	2.2936	4.67321	1.48583	0.88374	0.54183	6.81905	1.43875	3.13879	4.58935	1.132	2.86332	1.32511	1.66908	1.96124	2.20627	3.30577	1.28785	2.82455	3.59973	9.12886	8.46429	3.05736	1.40552	0.60973	2.45932	1.04843	5.43328	1.69189	1.56295	0.97434	2.3397	-0.91764	6.36858
2928	aP	0	3.47717	2.15842	5.06202	3.5838	1.52904	4.37291	4.67632	1.52025	3.38495	1.95629	3.08292	2.92936	0.65881	4.02488	2.36675	5.1806	1.91655	0.62898	0.54183	6.70992	1.67473	3.1988	4.8112	1.34028	3.36514	1.65702	1.66908	3.19469	1.22753	3.26363	1.69556	3.07386	4.93847	8.91501	9.51724	3.38456	1.24011	0.54773	2.11355	1.04843	5.54117	1.69189	2.16456	0.97434	3.06227	-0.91764	7.16654
2903	aP	7	3.60858	2.6821	1.81218	3.27928	1.52904	4.45304	4.93012	1.40476	3.57239	2.63323	3.68556	4.20806	0.65881	4.26199	2.63763	4.65649	2.52071	2.44299	0.54183	7.30985	1.45897	4.4438	5.16557	1.39321	2.62778	2.42024	1.66908	3.8919	3.78734	3.62951	3.33842	4.48671	4.32713	9.5218	8.70056	3.71124	1.57335	1.29845	2.5453	1.04843	6.47475	1.69189	2.1786	0.97434	3.46917	-0.91764	8.83803
2886	aP	14	2.81306	1.50772	1.26807	3.32259	1.52904	3.56741	3.67834	1.53769	2.25112	1.75126	2.42939	2.02481	0.65881	3.90778	1.55149	4.87939	1.18568	1.51509	0.54183	6.21065	1.48363	2.8763	3.62742	1.31994	3.18735	1.5358	1.66908	2.55342	2.39881	3.45111	2.37456	3.26991	4.96406	8.61389	9.02186	4.11108	1.04474	0.92652	2.3312	1.04843	4.98613	1.69189	1.69189	0.97434	2.90891	-0.91764	7.50277
2383	wP	3	3.02367	2.33779	1.65458	3.12485	1.52904	3.98185	3.90805	1.50211	3.17696	2.74555	3.81291	2.60712	0.65881	4.5016	2.23849	4.66412	2.09891	3.15862	0.74754	7.02642	1.54841	4.088	4.54069	1.68762	3.63498	1.44217	1.66908	3.92955	3.51899	3.76865	2.05349	4.4452	4.48673	8.85855	8.72913	3.42089	1.17975	0.88487	3.23096	1.04843	6.24086	1.69189	1.38115	0.97434	2.30213	-0.91764	8.35821
2738	wP	14	2.80141	2.31416	1.84204	3.84138	1.52904	4.28267	4.36203	1.06136	3.178	2.06567	2.48578	3.16107	0.65881	4.13653	1.73756	4.72142	1.77827	1.30581	0.54183	6.28681	1.42873	2.65797	4.1497	1.50428	2.76161	1.31693	1.66908	2.94905	2.63558	3.97525	2.14701	4.43036	3.29939	9.78867	9.01746	3.33178	1.42268	1.94855	2.50134	1.04843	5.08731	1.69189	1.80348	0.97434	2.79017	-0.91764	7.84809
2912	aP	0	2.75675	1.63692	1.26807	2.64176	1.52904	3.80938	3.65793	1.3301	3.25813	1.47206	2.4911	2.47256	0.65881	4.78679	1.50141	4.30077	1.45516	0.3295	0.54183	5.84971	1.51204	2.3413	3.87723	0.81578	2.98818	2.17844	1.66908	2.75048	2.19979	3.36623	2.07229	3.88259	5.14322	8.22642	8.32874	3.95864	0.97546	0.75024	1.92925	1.04843	5.01947	1.69189	3.38993	0.97434	2.42006	-0.91764	6.92887
2904	aP	3	3.62067	1.78949	1.26807	2.99168	1.52904	3.76708	4.25792	2.78361	3.09596	1.81304	2.812	2.5244	0.65881	4.43925	1.9221	4.2591	1.78406	1.59897	0.54183	5.9878	1.56593	2.93416	3.79262	1.38896	2.72556	1.31693	1.66908	2.83682	2.40916	3.31146	2.1617	3.99592	3.20475	8.7071	8.35904	3.18532	0.97546	0.7536	1.94708	1.26147	5.34041	1.69189	1.53672	0.97434	2.58166	-0.91764	7.41505
2703	wP	7	3.63882	2.16947	1.42503	2.74269	1.52904	4.94575	4.106	1.39812	3.3779	2.14546	1.94755	2.45402	0.65881	3.93512	2.33868	4.18812	1.61148	0.20992	0.54183	6.54059	1.62294	2.69936	4.61189	1.05827	3.13325	2.03697	1.66908	2.8819	2.94127	3.39416	1.08455	3.58808	3.93575	8.81059	8.90065	3.60268	0.97546	0.54773	2.50015	1.04843	5.08611	1.69189	2.13415	0.97434	3.52901	-0.91764	6.05387
2902	aP	3	2.91276	1.68531	1.42938	3.42406	1.52904	2.53179	4.39194	0.89232	3.26164	1.92443	2.63777	3.64392	0.65881	4.40508	1.64652	4.7658	1.57371	0.55647	0.54183	6.18824	1.32567	2.74163	3.90337	1.08696	3.4306	1.49806	1.66908	1.72552	2.20944	3.49278	1.14573	3.58724	3.47893	9.62913	8.24558	3.17652	1.20542	0.54773	2.26154	1.04843	4.8619	1.69189	1.83613	0.97434	2.11675	-0.91764	5.73048
2691	wP	1	3.6912	2.15776	1.35423	2.85885	1.52904	4.08514	4.47501	1.18281	3.38486	1.78199	3.21097	2.56743	0.65881	2.88791	2.02258	4.31094	2.04517	0.58095	1.48716	6.49276	1.44815	2.36954	4.62044	1.08439	2.88853	1.31693	1.66908	2.61413	2.60165	3.37142	1.30087	3.99221	3.10296	10.6619	9.10126	3.40513	1.58356	2.04439	1.67231	1.04843	5.24371	1.69189	1.51193	1.12439	3.25704	-0.91764	7.06381
2696	wP	7	2.6619	1.94136	3.1205	1.54158	1.52904	3.71325	4.39493	1.66672	2.98884	1.82858	2.07351	3.14755	0.65881	4.56438	1.48506	4.61048	1.27003	0.20992	0.54183	5.91185	1.53103	1.62421	3.50203	1.17589	4.35263	2.07957	1.66908	1.7571	2.01598	4.62796	1.73856	3.07643	3.20745	10.0088	8.74753	3.89617	1.40967	0.54773	2.35683	1.04843	3.75857	1.69189	1.90538	0.97434	2.6027	-0.91764	5.46964
2687	wP	0	3.58998	2.38058	1.87643	4.70859	1.52904	3.92986	4.92026	1.39492	3.02059	2.13483	3.63449	4.25658	0.65881	3.13373	2.65374	4.68958	1.88279	0.49752	0.54183	7.17265	1.62879	3.61408	5.29001	1.03875	3.19511	1.38598	1.66908	3.20876	2.79215	3.19301	3.30394	2.77361	3.23811	9.5825	8.61154	4.21458	0.97546	0.54773	1.67922	1.04843	6.09789	1.69189	3.62252	0.97434	3.87637	-0.91764	7.03407
1829	wP	3	3.10787	2.42717	2.00285	2.87551	2.08518	4.34071	5.18953	1.84127	3.7702	2.05504	2.84485	3.49351	0.65881	3.93496	1.98949	4.85797	1.48147	0.20992	1.24767	6.8506	1.49782	2.69721	4.33751	0.85116	2.62778	1.31693	1.66908	2.52896	2.43796	3.71328	1.03637	3.51424	4.23516	9.29333	8.8027	3.00875	2.08861	0.54773	2.44562	1.04843	7.25951	1.69189	1.8058	0.97434	2.99566	-0.91764	6.63538
2732	wP	14	4.17868	2.31846	1.51744	3.70488	1.52904	3.6511	4.44181	2.0938	3.25959	2.59324	3.59554	2.6026	0.65881	3.5517	2.37182	4.09041	1.78989	2.4137	0.54183	6.94304	2.1574	4.25761	4.70432	1.36112	2.62778	1.31693	1.66908	3.32666	3.42617	2.95571	2.01164	3.02748	3.99847	8.5855	8.46945	2.59005	0.97546	0.54773	2.29976	1.04843	6.15048	1.69189	1.69763	0.97434	2.24154	-0.91764	7.85886
2915	aP	0	3.87324	2.1475	3.05231	3.69168	1.52904	5.09511	4.8561	1.77939	3.65325	2.47508	3.20321	4.12661	0.65881	4.35699	2.56533	4.59855	2.0873	3.11925	0.54183	7.18369	1.92258	3.91388	5.13517	2.02149	2.83432	1.61056	1.66908	3.86028	3.52855	3.59565	2.08087	3.05979	4.33121	8.81877	8.66969	3.71737	1.66613	0.54773	2.99023	1.04843	6.55423	1.69189	1.9628	0.97434	2.27826	-0.91764	8.7989
2928	aP	14	3.07526	2.48865	5.41157	3.04707	1.52904	4.44621	5.18113	1.67354	3.22412	1.95162	3.20665	3.33374	0.65881	5.05112	2.01524	5.25293	1.59155	0.73343	0.54183	6.24274	2.14218	2.85279	3.97428	1.53028	3.57678	1.31693	3.17778	2.72179	1.31996	3.58266	2.10343	3.04348	5.38343	9.59379	10.0096	3.80916	1.69179	0.54773	2.40422	1.04843	5.00477	1.69189	2.27336	0.97434	2.84435	-0.91764	7.71222
2738	wP	7	3.01253	2.26594	1.87025	3.80859	1.52904	4.14881	4.43137	1.33069	2.96814	2.24103	2.44714	2.74848	0.65881	3.77032	1.66502	4.59288	1.55133	1.24502	0.54183	6.23935	1.37503	2.77872	4.35332	1.53622	2.62778	1.92779	1.66908	2.91346	2.43961	3.66374	1.89039	3.74401	3.63	9.30895	8.78955	3.11191	1.3795	0.66063	2.41719	1.04843	5.20775	1.69189	1.78239	0.97434	2.8609	-0.91764	7.22159
2703	wP	1	4.88883	2.077	2.2565	4.12356	1.8532	4.76359	5.38508	1.21384	3.07485	2.82209	2.5083	3.41889	0.65881	4.13591	3.5065	4.1949	2.00065	1.77646	0.54183	6.80514	1.39118	3.6977	5.83423	1.40286	2.9842	1.31693	1.89499	4.27373	3.21487	3.17596	1.54624	4.24687	3.89847	8.74914	8.86873	3.35631	1.41821	0.56889	2.41654	1.04843	6.45376	1.69189	1.85287	0.97434	3.14596	-0.91764	7.69593
2703	wP	0	4.84533	2.14685	1.45454	3.55131	1.52904	4.97943	5.03353	1.55362	3.28043	2.39217	2.22945	2.21544	0.65881	3.98162	3.20499	4.24131	1.75968	1.44851	0.54183	6.63385	1.55155	3.5412	5.68799	1.35426	3.01318	1.31693	1.66908	3.81712	2.62986	3.1011	1.33663	3.15332	4.12981	8.61522	8.95975	3.53369	0.98425	0.54773	2.31292	1.04843	6.01382	1.69189	1.97859	0.97434	3.29135	-0.91764	7.45747
2726	wP	14	3.83549	2.29434	2.04184	3.24483	1.52904	3.78299	4.95142	1.54984	3.14561	2.36518	2.24695	3.90294	0.65881	3.86892	2.55982	4.35391	1.71653	0.88627	0.54183	6.63962	1.65582	3.874	4.71573	2.02505	3.15346	1.48373	1.66908	3.70053	2.9741	3.49535	1.70147	2.55262	2.76461	8.72331	8.69767	3.75592	1.26698	0.54773	2.27021	1.04843	5.80327	1.69189	3.70525	0.97434	2.89982	-0.91764	7.00719
2903	aP	0	3.18753	1.83611	1.55846	2.13432	1.5415	4.46422	4.49861	1.57034	3.31285	1.82366	3.14185	2.4272	0.65881	3.57808	2.08363	4.37609	2.59232	0.25575	0.54183	6.25343	1.20909	3.14287	5.12308	0.88974	2.62778	2.37433	1.66908	3.25201	2.99376	3.56873	2.09163	3.44612	2.79641	8.92805	8.46459	3.71062	1.24488	1.2925	2.44179	1.04843	5.27268	1.69189	2.71494	0.97434	2.97574	-0.91764	6.46035
2383	wP	7	2.81459	2.09877	2.42548	2.21329	1.52904	4.87101	4.29142	1.79304	3.54962	2.08156	2.82898	3.78119	0.65881	4.6469	1.96388	4.93646	1.72733	0.31848	0.70518	6.39587	1.86547	2.9119	3.86084	1.04934	4.74328	1.97759	1.66908	2.71933	2.6597	4.18244	2.10186	4.25519	3.75652	9.72056	9.0051	4.01898	1.08908	1.71618	3.66474	1.04843	5.08424	1.69189	2.11853	0.97434	3.56771	-0.91764	6.36996
2730	aP	3	3.22784	1.54031	1.26807	2.90445	1.52904	2.26448	4.14698	1.60159	2.98368	1.81508	2.4769	3.12768	0.65881	3.74539	1.68778	4.74	1.6153	0.2909	0.54183	6.41413	1.38996	2.60585	4.19341	1.32962	3.09228	1.34416	1.66908	2.46437	1.89607	2.91069	1.30935	2.63378	2.6185	8.83962	8.85909	4.48403	1.24096	0.54773	2.78475	1.04843	4.86955	1.69189	2.33489	0.97434	3.17908	-0.91764	6.82451
2912	aP	7	3.13642	2.39504	1.26807	2.80728	1.52904	4.07504	4.14379	1.64596	3.10203	1.83978	2.53077	2.53169	0.65881	5.04767	1.88746	4.32698	1.45039	0.20992	0.54183	6.64648	1.52827	2.21632	4.48903	0.81578	2.92861	2.13672	1.66908	2.44823	2.36369	3.20008	2.39391	3.95475	4.96393	8.51182	8.29443	3.67255	0.97546	0.62533	1.81956	1.04843	5.12568	1.69189	2.95477	0.97434	3.05631	-0.91764	6.83651
2904	aP	1	3.29579	1.83673	1.26807	2.02152	1.52904	4.01043	3.51726	2.95195	3.0242	1.67497	2.29435	4.13653	0.65881	4.51894	0.95724	4.56995	1.61898	1.01438	0.54183	5.38079	1.50736	2.24482	2.88417	1.08053	3.3605	1.31693	1.66908	1.99974	1.89108	3.49847	2.33146	4.4134	3.30134	8.60689	8.39467	3.14039	1.17071	0.92358	2.00784	1.38793	4.13073	1.69189	1.72159	0.97434	2.76128	-0.91764	7.17512
2928	aP	3	3.33515	2.47172	4.90442	2.95074	1.52904	4.45941	4.73298	1.62609	2.87645	1.90788	3.23156	2.77905	0.65881	4.95151	1.95282	5.05094	1.72332	1.1099	0.54183	6.47726	1.73459	2.92929	4.38953	1.30762	3.40122	1.42085	1.66908	2.84178	1.16393	3.5656	2.17298	2.80681	4.61519	9.50305	9.84705	3.49615	1.26055	0.54773	2.33169	1.04843	5.0586	1.69189	2.14065	0.97434	2.40706	-0.91764	7.51607
2903	aP	1	3.04971	2.1227	1.26807	2.31492	1.52904	4.38985	4.20867	1.2884	3.24011	2.03679	3.278	3.53454	0.65881	3.96017	1.92097	4.62808	1.76197	0.55318	0.54183	6.26612	1.42728	2.97723	4.16519	0.92579	2.70922	2.54308	1.66908	2.87929	2.48035	3.43704	3.08088	4.82543	3.98718	9.27886	8.53558	3.63965	1.33321	1.61564	2.48838	1.04843	4.98907	1.69189	2.27657	0.97434	3.0349	-0.91764	7.01422
2687	wP	1	4.28955	2.24326	2.29831	5.39007	1.52904	4.13494	5.37531	1.79929	2.91858	2.64505	4.22186	4.28202	0.65881	3.52197	3.23044	4.69596	2.64139	1.50188	0.54183	7.16972	1.86861	4.77105	5.4278	1.41515	4.3802	2.07946	1.66908	3.94558	3.42541	3.47201	3.74662	4.31683	3.53526	9.68034	8.8588	4.241	1.27093	0.54773	1.89298	1.04843	6.75238	1.69189	3.71137	0.97434	2.72961	-0.91764	7.98003
2915	aP	7	3.4275	2.14012	2.23117	2.77962	1.52904	5.08234	4.19436	1.94793	3.17952	1.8949	2.96151	4.28328	0.65881	4.11079	2.22562	4.41625	1.87353	1.86107	0.54183	6.69254	1.72954	3.05385	4.58494	1.25083	3.21844	1.31693	1.66908	3.02613	2.7252	3.22845	1.74142	2.53993	3.6119	8.95457	8.20672	3.50468	0.99156	0.54773	2.64459	1.04843	5.70384	1.69189	1.97128	0.97434	2.70653	-0.91764	7.77636
2383	wP	1	4.25733	2.48953	2.32203	3.05269	1.52904	4.76683	4.69952	1.49265	3.35344	2.67387	4.17098	4.55723	0.65881	4.68985	2.97086	4.87717	2.28065	1.3302	0.54183	7.09306	1.70009	4.16965	4.95338	1.35981	4.21661	2.43909	1.66908	3.87936	3.27621	4.02868	1.7547	3.87437	3.64429	8.98099	8.87903	3.94924	0.97546	0.82634	3.59152	1.04843	6.27465	1.69189	1.80902	0.97434	3.03902	-0.91764	7.72222
2702	wP	3	3.56764	1.61647	1.71221	3.7351	1.52904	3.53616	4.78859	2.32052	3.28922	2.88795	3.40526	2.09771	0.65881	3.88803	2.43584	4.52681	2.09232	0.61449	0.54183	7.18441	1.85193	3.24319	4.54706	1.22303	2.84383	2.38113	1.66908	3.23997	3.05688	3.51963	0.72399	2.68552	3.18793	8.92846	8.80155	4.36329	1.38658	0.73347	2.29584	1.04843	5.93998	1.69189	1.9959	0.97434	3.17363	-0.91764	7.59704
2691	wP	3	4.43919	2.34261	1.62842	3.42007	1.52904	4.16944	5.03367	1.39589	3.38587	2.34316	3.88349	2.45104	0.65881	3.09937	2.70896	4.26045	2.28518	0.92477	1.3881	6.84095	1.54685	2.94265	5.32476	0.97873	3.12896	1.31693	1.80151	3.35827	2.97727	3.39323	1.06469	3.46357	2.58401	10.6191	9.17359	3.57268	1.54083	1.74658	1.71885	1.04843	5.8739	1.69189	1.86323	1.05951	3.10815	-0.91764	7.62958
2383	wP	14	3.46594	2.82828	2.57489	3.00218	1.52904	4.92078	4.54078	1.47054	3.28125	2.77441	3.45075	2.83494	0.65881	4.68365	2.32657	4.81457	2.29425	1.17264	0.54183	7.41592	1.52344	3.64774	4.65455	1.62108	4.62949	2.19284	1.66908	3.47614	3.38413	4.13735	1.72065	6.08335	4.42851	9.42569	8.76934	4.11837	1.07739	2.00478	3.5734	1.04843	6.09876	1.69189	1.74736	0.97434	3.86699	-0.91764	7.55835
2732	wP	3	3.21846	1.99242	1.26807	2.60156	1.52904	3.70267	4.10404	2.09779	3.29087	1.92409	2.68213	2.33857	0.65881	3.71315	1.82528	3.93153	1.31546	0.99647	0.54183	6.00768	2.26202	2.6178	4.01454	1.14553	4.06752	1.31693	1.66908	2.15091	1.76301	2.97965	1.53916	3.05176	3.82859	9.10093	8.31827	2.68954	0.97546	0.54773	2.22607	1.04843	4.54799	1.69189	1.80966	0.97434	2.50663	-0.91764	6.34757
2912	aP	1	3.34871	2.59268	1.26807	2.98134	1.52904	3.90047	4.53632	1.32339	3.31819	1.69657	2.68184	3.83164	0.65881	4.83559	2.09881	4.39488	1.57117	0.20992	0.54183	6.97325	1.16414	2.61617	4.86798	0.81578	3.1095	2.2415	1.66908	2.70343	2.56692	3.01934	1.92597	3.49236	4.95917	8.699	8.29972	3.55326	0.97546	0.57178	1.72835	1.04843	5.32854	1.69189	2.90551	0.97434	2.80576	-0.91764	6.78469
2928	aP	7	2.86232	2.18317	4.99065	2.17492	1.52904	4.30774	4.04074	1.183	2.76747	1.50083	2.2855	1.50638	0.65881	4.22256	1.24351	4.94167	1.12204	0.37359	0.54183	5.70594	1.38779	1.76356	3.56315	0.81578	3.10088	1.31693	2.7794	2.03734	0.55694	3.06796	1.673	2.52264	4.97578	9.29891	9.5367	3.13742	1.16793	0.54773	2.17672	1.04843	3.70068	1.69189	1.41218	0.97434	2.57674	-0.91764	6.32852
2696	wP	14	3.41933	1.83539	2.79206	3.06696	1.52904	3.54112	4.7587	1.74645	2.80771	2.48424	3.01047	3.05636	0.65881	4.77493	2.3688	4.66579	1.92871	3.16478	0.54183	6.81041	1.51634	3.38431	4.92423	1.89243	4.00551	1.31693	1.66908	3.64636	3.13077	3.98713	2.38505	2.36973	3.80239	9.25385	8.95859	3.52253	1.46071	0.54773	2.33399	1.04843	5.94393	1.69189	1.48646	0.97434	2.72834	-0.91764	8.50694
2696	wP	0	3.33116	2.01906	2.60581	2.43547	1.52904	3.7316	4.64504	1.88424	2.95925	1.93005	2.66342	3.36796	0.65881	4.70487	2.03326	4.60534	1.86429	2.08819	0.54183	6.41236	1.72924	2.40726	4.17502	1.22444	4.52102	1.97953	1.66908	2.81838	2.47361	4.30507	2.38211	3.52394	3.7058	10.3331	9.11674	3.77262	1.22329	0.54773	2.47784	1.04843	5.09687	1.69189	1.8802	0.97434	2.80416	-0.91764	8.04719
2928	aP	1	2.81706	2.16127	5.14756	2.41271	1.52904	4.34971	4.4279	1.69624	2.82385	1.49444	2.85008	5.10782	0.65881	4.92838	1.49619	5.04124	1.22227	0.24059	0.54183	5.72752	1.7203	2.46912	3.71658	1.03276	3.10525	1.4531	1.66908	2.31283	0.5925	3.36372	1.77312	2.70444	4.94783	10.0355	10.0052	3.43308	1.34503	0.54773	2.16588	1.04843	4.43849	1.69189	2.40891	0.97434	3.06905	-0.91764	6.49974
2904	aP	0	3.4141	1.59536	1.26807	2.5385	1.52904	4.01641	3.99723	2.8963	3.19413	1.76137	2.70838	2.41736	0.65881	4.45321	1.53259	4.43329	1.89445	1.57381	0.54183	5.79056	1.57955	2.96334	3.94682	1.61849	2.90463	1.71833	1.66908	2.49472	2.14872	3.42934	2.30924	4.31995	3.27894	8.9556	8.49284	2.98975	0.97546	0.6764	1.88891	1.05778	5.11421	1.69189	1.69132	0.97434	2.79399	-0.91764	7.15156
2687	wP	3	4.24882	2.61484	2.21105	5.3884	1.66104	4.10334	5.43591	1.65227	3.13859	2.71792	4.33973	3.60764	0.65881	3.67753	3.61325	4.71468	2.50932	1.54736	0.54183	7.59571	1.6883	4.50262	5.97273	1.57299	4.02071	1.84575	1.88214	3.7265	3.7144	3.53907	3.71592	4.57557	3.92558	10.1374	8.83567	4.68982	1.45199	0.54773	2.08142	1.04843	6.76471	1.69189	4.08846	0.97434	3.89312	-0.91764	7.89555
2702	wP	0	3.51409	1.74142	1.42085	3.56359	1.52904	3.75148	4.40362	2.44831	3.42611	2.5421	3.2526	2.67175	0.65881	3.86833	2.19123	4.44379	2.16205	0.8238	0.54183	7.18978	1.89652	3.26777	4.31023	0.97609	3.12905	2.56874	1.66908	3.30471	2.96337	3.53616	1.69732	4.54762	3.54088	9.09413	9.17883	4.60876	1.06183	0.86547	2.30738	1.04843	5.82669	1.69189	2.17612	0.97434	3.67847	-0.91764	7.54799
2691	wP	14	4.424	2.43843	1.61883	3.72698	1.52904	4.04085	4.99911	1.20647	3.65982	2.69128	4.27681	2.59174	0.65881	3.11013	2.53967	4.31089	2.44469	1.53301	1.21269	7.19738	1.57732	3.14976	5.3594	1.54928	3.08742	1.31693	2.44999	3.77356	3.32452	3.40995	0.89887	7.65195	2.73936	10.7374	9.08428	3.52713	1.84583	1.51503	1.94277	1.04843	6.26591	1.69189	1.74193	1.19101	3.50249	-0.91764	8.02038
2886	aP	3	2.45756	1.8654	1.67554	2.81384	1.52904	3.99224	3.84832	1.81877	2.51505	1.94269	2.78433	2.33928	0.65881	4.27814	1.59061	4.96442	1.3087	0.20992	0.54183	6.24562	1.6552	2.55702	3.78146	1.0986	3.7426	1.54042	1.66908	2.21277	2.36544	3.6415	2.09799	4.17527	3.66279	9.62481	9.11921	4.25548	1.16938	1.10132	2.58651	1.04843	4.48967	1.69189	2.14596	0.97434	3.5933	-0.91764	6.27546
2730	aP	14	3.08987	2.18329	1.26807	3.61878	1.52904	2.2811	3.74517	1.78776	2.88647	1.72087	2.88754	2.58391	0.65881	3.66432	1.86089	4.72224	1.8501	0.85568	0.54183	7.24242	1.4855	3.02551	4.85212	1.36122	3.34737	1.49228	1.66908	3.08365	2.77727	2.78842	1.03483	3.26112	2.91562	8.81109	9.00996	4.49221	0.97546	0.54773	2.91735	1.04843	5.67698	1.69189	1.84342	0.97434	3.47089	-0.91764	7.57782
2886	aP	1	3.67509	1.83634	1.50173	3.77784	1.52904	3.85845	4.40566	1.61909	2.08673	1.9546	3.1928	2.47818	0.65881	3.77685	2.20438	4.76105	1.38637	0.76557	0.54183	6.7672	1.63742	3.20248	4.46869	1.2853	3.55103	1.31693	1.66908	2.95159	2.4607	3.40407	1.79949	4.90166	3.99812	8.96553	9.01741	4.07449	1.39594	0.81097	2.27432	1.04843	5.51043	1.69189	2.00135	0.97434	3.20865	-0.91764	7.32507
2696	wP	1	3.72663	1.96497	2.62439	2.99413	1.52904	3.27868	4.63639	1.79174	2.88405	2.6812	3.14631	4.95394	0.65881	4.80956	2.22071	4.87122	2.01153	2.85776	0.54183	7.04763	1.42616	3.22209	5.05348	1.48289	3.7642	1.31693	1.66908	3.54601	2.8639	4.03365	1.72236	2.25778	3.74142	9.55544	8.82391	3.46816	1.47943	0.54773	2.35805	1.04843	5.74643	1.69189	1.81566	0.97434	2.89174	-0.91764	8.28952
2915	aP	14	3.40334	1.61988	2.61055	2.58467	1.52904	5.16579	4.34798	1.7121	3.08139	1.81246	2.70554	4.1159	0.65881	4.56459	1.80558	4.47256	1.61782	1.79786	0.54183	6.39812	1.81849	2.57912	4.22838	1.13529	3.0539	1.57589	1.66908	2.93533	2.18607	3.69045	2.16378	3.00718	4.37221	9.08105	8.42261	3.84806	1.35933	0.54773	2.89137	1.04843	5.60997	1.69189	1.90703	0.97434	2.62184	-0.91764	8.17475
2904	aP	7	4.21764	2.50166	1.6603	4.28448	1.52904	4.38464	4.55802	2.78857	3.41597	2.89439	3.8945	2.43054	0.65881	4.29207	2.82518	4.39681	2.63733	1.78217	0.54183	7.00795	1.58787	4.04619	5.09505	1.76425	3.00215	1.63064	1.66908	3.96908	3.59909	3.72492	1.18298	3.99331	3.51763	8.72718	8.58996	3.46458	0.98334	0.9607	2.28619	1.50534	6.52582	1.69189	2.27303	0.97434	3.14365	-0.91764	8.6795
2903	aP	3	3.66444	2.13167	1.26807	3.00827	1.52904	4.26	4.63435	1.15808	2.99689	2.52685	3.92781	2.06587	0.65881	3.69222	2.48132	4.50189	2.21231	1.71244	0.54183	6.97003	1.30059	3.98055	5.15117	0.87215	2.62778	1.89326	1.66908	3.74393	3.01434	3.2893	2.99276	4.60929	4.25236	9.3438	8.32075	3.29722	1.07835	1.49143	2.3192	1.04843	6.00878	1.69189	2.02481	0.97434	3.18687	-0.91764	7.49707
2687	wP	7	3.93639	2.45313	2.16827	4.84088	1.52904	3.89678	5.3025	1.36028	3.0645	2.3441	3.57801	3.95929	0.65881	3.2598	2.7404	4.7549	2.26332	1.39977	0.54183	7.39533	1.56836	3.80332	4.82372	1.20408	3.34949	1.31693	1.66908	3.40065	3.26069	3.14523	3.2187	3.57921	3.58103	9.36639	8.72224	4.08497	2.08176	0.58606	1.73398	1.04843	6.22219	1.69189	3.83626	0.97434	3.32651	-0.91764	7.60425
2904	aP	14	3.16893	1.91306	1.26807	2.57036	1.52904	4.02614	3.80882	3.04013	3.20696	1.47077	2.60136	2.19166	0.65881	4.25729	1.69649	4.42416	1.68621	0.3497	0.54183	5.34258	1.76784	2.15961	3.77078	1.07885	3.0075	1.34885	1.66908	2.29805	2.04724	3.44903	1.24661	4.27612	3.77922	8.84535	8.39705	3.42035	0.97546	0.91096	2.03843	1.27219	4.51513	1.69189	2.07074	0.97434	3.53407	-0.91764	6.82486
1829	wP	7	2.95595	2.48502	1.26807	2.36103	1.81843	3.90884	4.20586	1.57696	3.47499	1.34882	2.32716	2.81303	0.65881	3.27891	1.64126	4.60806	1.32639	0.20992	1.63778	6.01481	1.42743	2.09728	3.62042	0.93169	2.62778	1.31693	1.66908	2.29004	2.05334	3.29778	0.92993	3.03493	3.34073	8.7037	8.66068	2.65055	0.97546	0.54773	2.38337	1.04843	6.84476	1.69189	1.64835	0.97434	2.98901	-0.91764	5.71911
2726	wP	1	3.09639	2.21312	1.2699	2.16534	1.52904	3.91327	4.65448	1.44724	3.38149	1.66575	1.79803	4.15589	0.65881	3.99955	1.93435	4.25729	1.17349	0.20992	0.54183	6.15279	1.7087	2.73531	3.98565	1.85842	3.12916	2.00672	1.66908	2.64196	2.21803	3.48469	1.78244	2.92339	3.5897	9.10738	8.61326	3.62163	1.31938	0.54773	2.05623	1.04843	4.60093	1.69189	2.40616	0.97434	2.84256	-0.91764	6.02086
2886	aP	7	2.92435	1.95332	1.63269	3.37231	1.52904	3.98223	4.2198	1.60876	2.3885	1.9062	2.52574	2.46465	0.65881	3.99327	1.67851	4.87587	1.22346	0.20992	0.54183	6.45041	1.68921	2.34051	3.94192	0.93241	3.36932	1.63897	1.66908	2.37042	2.19592	3.54513	2.03432	3.45694	3.74847	8.886	9.07755	4.27254	1.33559	1.04669	2.41966	1.04843	4.74536	1.69189	1.82775	0.97434	3.62672	-0.91764	6.40586
2902	aP	7	3.01345	1.99646	1.33817	3.99344	1.52904	2.50803	4.29568	1.26561	3.64474	1.79855	2.70727	3.55971	0.65881	4.29334	2.06301	4.68052	1.3728	0.89596	0.54183	6.83839	1.49512	3.13123	4.64371	1.23723	3.29794	1.31693	1.66908	2.00881	2.4046	3.38095	1.77346	3.48793	4.01072	9.17274	8.45701	3.22728	1.035	0.58323	2.58267	1.04843	5.45691	1.69189	1.95261	0.97434	2.83016	-0.91764	6.5474
2902	aP	0	3.68273	2.5424	1.57443	4.73937	1.52904	2.60374	4.77651	0.89232	3.41696	2.05281	3.44781	2.71629	0.65881	4.02618	2.65703	4.65552	1.96162	1.143	0.54183	7.5454	1.37347	3.9154	5.07868	1.45919	2.86962	1.31693	1.66908	2.46557	2.95237	3.3228	1.1914	3.61861	3.73249	9.15214	8.33119	3.06092	1.06975	0.54773	2.29369	1.04843	6.21613	1.69189	1.69829	0.97434	2.68077	-0.91764	7.09541
2915	aP	3	3.72665	1.63363	2.53284	2.59196	1.52904	5.16863	4.38193	1.62911	3.16835	1.73203	3.04474	3.84309	0.65881	4.07175	2.32118	4.46388	1.6528	1.18479	0.54183	6.45644	1.58644	3.17772	4.65503	1.11772	2.62778	1.31693	1.66908	2.93735	2.11549	3.43959	1.68684	2.91507	4.30662	8.93188	8.28515	3.734	0.97546	0.54773	2.76858	1.04843	5.579	1.69189	1.93783	0.97434	2.66056	-0.91764	7.38614
1829	wP	1	3.99875	2.48839	1.56794	3.91048	1.96393	4.15519	5.10028	1.76462	3.47208	2.26837	3.60684	3.32665	0.65881	3.92024	2.62634	4.80714	2.10878	1.76386	1.54008	6.98699	1.62239	3.84304	4.51536	1.53149	2.62778	1.31693	1.66908	3.65258	2.99126	3.34155	1.23648	3.73801	4.30625	9.13961	9.01498	2.80494	1.19797	0.54773	2.51461	1.04843	7.29462	1.69189	1.55843	0.97434	3.0014	-0.91764	8.1365
2902	aP	1	3.02996	1.65723	1.38099	3.57744	1.52904	2.55004	4.17097	0.89232	3.67598	1.63488	2.77955	4.31584	0.65881	4.50678	1.88606	4.95915	1.49439	1.01621	0.54183	6.03336	1.35174	3.15507	3.89553	1.31021	3.31535	1.40601	1.66908	2.07873	2.02955	3.65572	1.61689	3.80784	4.18363	9.22767	8.46435	3.36477	1.03365	0.54773	2.47841	1.04843	4.99538	1.69189	2.08743	0.97434	2.2778	-0.91764	6.67493
2903	aP	14	2.82178	1.71387	1.26807	2.00287	1.52904	4.45748	4.80801	1.23385	2.92499	1.93318	2.792	2.5871	0.65881	3.72534	1.54957	4.55483	1.769	0.90871	0.54183	6.04829	1.39053	3.09514	4.01763	1.02237	2.62778	1.80947	1.66908	2.51352	2.25976	3.44076	2.87041	4.38514	4.21134	9.03066	8.39412	3.53158	1.44469	0.96465	2.34972	1.04843	4.69633	1.69189	1.80434	0.97434	3.24281	-0.91764	6.46249
2702	wP	7	2.36177	1.26187	1.26807	2.41879	1.52904	3.5017	3.58295	2.16726	3.47873	1.6911	2.2469	2.10793	0.65881	3.57773	1.13753	4.37243	1.34744	0.45089	1.30085	5.85383	1.73906	2.48514	2.48324	0.85516	2.62778	2.55181	1.66908	2.44129	1.87579	3.43209	1.5311	2.91464	4.69589	8.73141	8.85609	4.22785	0.97546	0.54773	2.2049	1.04843	4.59942	1.69189	2.17596	0.97434	3.61317	-0.91764	7.24956
2738	wP	1	4.07491	2.70535	2.02574	4.96344	1.52904	4.54569	4.96927	1.51876	3.44085	2.95175	3.50596	3.89685	0.65881	4.11759	2.90781	4.77584	2.33067	1.60796	0.54183	7.29114	1.60715	3.86764	5.17587	1.95398	2.77026	1.46603	1.88369	4.33338	3.52387	3.77446	1.70772	4.3983	3.74143	9.7692	9.19827	3.37637	1.42855	1.19338	2.59586	1.04843	6.41445	1.69189	1.761	0.97434	2.86725	-0.91764	8.3705
2912	aP	14	3.59539	2.37767	1.41025	3.32395	1.52904	3.75179	4.56233	1.09171	3.25436	2.09155	3.09831	3.23669	0.65881	5.36368	2.29364	4.39669	1.96327	0.82646	0.54183	7.10708	1.50295	3.33551	5.32933	0.84181	3.04699	2.3068	1.66908	3.37772	2.88915	3.15099	2.02273	3.57957	4.89738	8.3641	8.57912	3.81041	1.02661	0.61513	1.88754	1.04843	5.96607	1.69189	3.44046	0.97434	2.26339	-0.91764	7.81089
2696	wP	3	3.67531	2.30303	3.01954	2.71072	1.52904	3.91984	4.90015	2.13893	3.47739	2.64168	3.18289	3.78509	0.65881	4.77901	2.4891	4.92053	1.91333	0.77495	0.54183	6.89124	2.05393	2.79623	4.44182	1.42357	4.19752	2.31191	1.66908	2.84746	2.76061	4.68357	1.37365	3.03152	3.77535	10.1236	8.91841	4.03955	1.17645	0.54773	2.71983	1.04843	5.3285	1.74146	2.47446	0.97434	3.10867	-0.91764	7.46698
2703	wP	3	4.04308	2.59955	1.45102	3.14583	1.52904	4.91788	4.6878	1.54585	3.33604	2.38106	2.11083	2.85844	0.65881	4.46937	2.75812	4.26067	1.8773	0.7904	0.54183	7.48144	1.67674	3.2672	5.57089	1.0749	2.80318	1.41538	1.66908	3.47722	2.95621	3.15102	1.1054	3.1276	4.10348	8.74699	8.81944	3.60269	1.0005	0.54773	2.41305	1.04843	5.76838	1.69189	2.27411	0.97434	3.16104	-0.91764	7.1333
2691	wP	7	4.72642	2.71872	1.61848	3.68025	1.52904	4.35404	5.23241	1.36941	3.33405	2.64788	4.33289	2.86819	0.65881	3.29898	2.9756	4.42869	2.81979	1.52338	1.45252	7.5561	1.47441	3.37561	6.05245	1.59008	3.24241	1.6204	2.50819	3.90122	3.2819	3.46213	1.34849	5.00984	3.96525	10.7595	9.18851	3.61152	1.50571	1.60409	1.87928	1.04843	6.32758	1.69189	2.05729	1.39278	3.72375	-0.91764	8.30341
2886	aP	0	2.56963	2.1431	1.26807	2.9087	1.52904	4.1877	3.72504	1.84635	2.38339	1.3257	2.56974	2.41953	0.65881	4.01866	1.42326	5.10202	1.11833	0.20992	0.54183	6.27368	1.66345	2.29547	3.8238	1.14941	3.89469	1.59103	1.66908	2.23335	2.0453	3.70265	2.1974	4.54925	5.20209	8.86418	9.12521	4.19777	1.23552	0.77733	2.3727	1.04843	4.23407	1.69189	2.19966	0.97434	3.3531	-0.91764	6.55941
LOD			1.04249	1.26187	1.26807	0.7018	1.52904	0.86232	0.92094	0.89232	1.22117	1.17154	1.50621	1.09691	0.65881	1.00541	0.26049	1.13912	1.04951	0.20992	0.54183	0.88832	0.62778	1.03969	1.19409	0.81578	2.62778	1.31693	1.66908	1.52693	0.55694	1.06875	0.70994	1.19379	0.6847	2.02178	1.38969	1.6338	0.97546	0.54773	1.60914	1.04843	1.02182	1.69189	0.89964	0.97434	0.85422	-0.91764	1.21399
Missing Data freq.			0	0.01111	0.27778	0	0.91111	0	0	0.03333	0	0	0.01111	0	0.98889	0	0	0	0	0.14444	0.84444	0	0	0	0	0.05556	0.16667	0.31111	0.9	0	0.01111	0	0	0	0	0	0	0	0.21111	0.5	0	0.92222	0	0.98889	0	0.94444	0	1	0
[truncated: 235 more columns]
